# Supplementary material for: YAP/TAZ inhibition refines TGF-β signaling to prevent laryngeal fibrosis
Source: bioRxiv. 2026 May 21:2026.05.18.726086. Preprint. [Version 1] doi: 10.64898/2026.05.18.726086 (PMC13228622; doi:10.64898/2026.05.18.726086)
Supplement: Supplement 1 [file media-1.xlsx]

## Sheet: Table S1
Table S1. Differentially expressed genes in TGF-β1-treated VF fibroblasts compared with control cells.
Name	Description	Gene ID	Alias	Fold Change	Log Fold Change	p-Value	p-Adj
BRINP3	bone morphogenetic protein/retinoic acid inducible neural-specific 3	339479	DBCCR1L, DBCCR1L1, FAM5C	-17.1462	-4.09982	1.35e-09	2.43e-08
TNFRSF1B	tumor necrosis factor receptor superfamily, member 1B	7133	CD120B, TBPII, TNF-R-II, TNF-R75, TNFBR, TNFR1B, TNFR2, TNFR80, P75, P75TNFR	-16.9554	-4.08367	3.93e-31	3.13e-29
LMO3	LIM domain only 3 (rhombotin-like 2)	55885	RBTN3, RBTNL2, RHOM3, RHOM-3	-16.8288	-4.07286	7.23e-10	1.37e-08
ADH1B	alcohol dehydrogenase 1B (class I), beta polypeptide	125	ADH2, HEL-S-117	-15.1637	-3.92255	0	0
C10orf54	chromosome 10 open reading frame 54	64115	B7-H5, B7H5, DD1ALPHA, GI24, PP2135, SISP1, VISTA, VSIR	-13.8595	-3.7928	3.30e-39	3.65e-37
PTGES	prostaglandin E synthase	9536	MGST-IV, MGST1-L1, MGST1L1, MPGES, PGES, PIG12, PP102, PP1294, TP53I12, MPGES-1	-13.651	-3.77093	4.67e-21	2.37e-19
THBD	thrombomodulin	7056	AHUS6, BDCA3, CD141, THPH12, THRM, TM	-12.6785	-3.66431	3.21e-17	1.21e-15
GPR55	G protein-coupled receptor 55	9290	LPIR1	-11.8206	-3.56323	6.48e-07	7.84e-06
IRF4	interferon regulatory factor 4	3662	LSIRF, MUM1, NF-EM5, SHEP8	-11.1925	-3.48446	2.57e-10	5.15e-09
GPAT3	glycerol-3-phosphate acyltransferase 3	84803	AGPAT 10, AGPAT8, AGPAT9, HMFN0839, LPAAT-THETA, MAG1	-11.1321	-3.47665	1.84e-07	2.45e-06
DBP	D site of albumin promoter (albumin D-box) binding protein	1628	DABP	-10.9969	-3.45902	3.65e-15	1.17e-13
DGKG	diacylglycerol kinase, gamma 90kDa	1608	DAGK3, DGK-GAMMA	-10.8661	-3.44176	1.26e-06	1.45e-05
PGF	placental growth factor	5228	D12S1900, PGFL, PLGF, PLGF-2, SHGC-10760	-10.6648	-3.41479	6.17e-16	2.13e-14
ADRA2C	adrenoceptor alpha 2C	152	ADRA2L2, ADRA2RL2, ADRARL2, ALPHA2CAR	-10.5377	-3.39749	7.39e-07	8.84e-06
RAB7B	RAB7B, member RAS oncogene family	338382	RAB7	-9.80678	-3.29378	0	0
HOGA1	4-hydroxy-2-oxoglutarate aldolase 1	112817	C10ORF65, DHDPS2, DHDPSL, HP3, NPL2	-9.74093	-3.28406	5.34e-06	5.52e-05
CABP1	calcium binding protein 1	9478	CALBRAIN, HCALB_BR	-9.12244	-3.18942	8.74e-06	8.66e-05
GCNT3	glucosaminyl (N-acetyl) transferase 3, mucin type	9245	C2/4GNT, C24GNT, C2GNT2, C2GNTM, GNTM	-8.85934	-3.1472	2.38e-26	1.56e-24
LPPR4	lipid phosphate phosphatase-related protein type 4	9890	LPR4, PHP1, PRG-1, PRG1, PLPPR4	-8.79327	-3.1364	4.41e-07	5.47e-06
MRGPRF	MAS-related GPR, member F	116535	GPR140, GPR168, MRGF, RTA	-8.68737	-3.11892	1.33e-23	7.57e-22
EYA1	EYA transcriptional coactivator and phosphatase 1	2138	BOP, BOR, BOS1, OFC1	-8.67071	-3.11615	1.75e-20	8.60e-19
ANKRD33B	ankyrin repeat domain 33B	651746	-	-8.35761	-3.06309	1.29e-11	2.89e-10
CMPK2	cytidine monophosphate (UMP-CMP) kinase 2, mitochondrial	129607	TMPK2, TYKI, UMP-CMPK2	-8.34181	-3.06036	1.82e-07	2.42e-06
NOV	nephroblastoma overexpressed	4856	CCN3, IBP-9, IGFBP-9, IGFBP9, NOVH	-8.23073	-3.04102	1.08e-32	9.27e-31
GJB2	gap junction protein, beta 2, 26kDa	2706	CX26, DFNA3, DFNA3A, DFNB1, DFNB1A, HID, KID, NSRD1, PPK	-8.06514	-3.0117	2.89e-05	0.000256
PPARGC1A	peroxisome proliferator-activated receptor gamma, coactivator 1 alpha	10891	LEM6, PGC-1(ALPHA), PGC-1V, PGC1, PGC1A, PPARGC1	-7.99989	-2.99998	5.00e-17	1.88e-15
AKNAD1	AKNA domain containing 1	254268	C1ORF62	-7.96961	-2.99451	9.61e-16	3.27e-14
NPTX1	neuronal pentraxin I	4884	NP1	-7.95058	-2.99106	2.80e-44	3.74e-42
RAPGEF3	Rap guanine nucleotide exchange factor (GEF) 3	10411	CAMP-GEFI, EPAC, EPAC1, HSU79275, BCM910	-7.91034	-2.98374	0	0
PPL	periplakin	5493	-	-7.86284	-2.97505	7.70e-35	7.41e-33
HLF	hepatic leukemia factor	3131	-	-7.8009	-2.96364	4.01e-05	0.000347
NPAS1	neuronal PAS domain protein 1	4861	MOP5, PASD5, BHLHE11	-7.69275	-2.9435	1.64e-05	0.000153
SNAP25	synaptosomal-associated protein, 25kDa	6616	CMS18, RIC-4, RIC4, SEC9, SNAP, SNAP-25, BA416N4.2, DJ1068F16.2	-7.68812	-2.94263	2.47e-13	6.59e-12
PRRT1	proline-rich transmembrane protein 1	80863	C6ORF31, DSPD1, IFITMD7, NG5	-7.60264	-2.9265	4.13e-08	6.17e-07
RGS22	regulator of G-protein signaling 22	26166	CT145, PRTD-NY2	-7.52708	-2.91209	6.20e-11	1.31e-09
RAB20	RAB20, member RAS oncogene family	55647	-	-7.44778	-2.89681	1.09e-05	0.000106
RGS2	regulator of G-protein signaling 2	5997	G0S8	-7.37616	-2.88287	4.39e-25	2.69e-23
APCDD1	adenomatosis polyposis coli down-regulated 1	147495	B7323, DRAPC1, FP7019, HHS, HTS, HYPT1	-7.2939	-2.86669	2.71e-29	1.98e-27
PLD4	phospholipase D family, member 4	122618	C14ORF175	-7.22081	-2.85216	8.08e-05	0.000654
SLC27A3	solute carrier family 27 (fatty acid transporter), member 3	11000	ACSVL3, FATP3, VLCS-3	-7.1598	-2.83992	9.87e-12	2.25e-10
ARHGAP28	Rho GTPase activating protein 28	79822	-	-7.04388	-2.81637	3.93e-10	7.72e-09
HSD17B2	hydroxysteroid (17-beta) dehydrogenase 2	3294	EDH17B2, HSD17, SDR9C2	-7.01202	-2.80983	1.39e-06	1.58e-05
RAB38	RAB38, member RAS oncogene family	23682	NY-MEL-1, RRGTPBP	-6.97455	-2.8021	9.86e-15	3.04e-13
MAMSTR	MEF2 activating motif and SAP domain containing transcriptional regulator	284358	MASTR	-6.84637	-2.77534	1.51e-12	3.77e-11
JAKMIP3	Janus kinase and microtubule interacting protein 3	282973	C10ORF14, C10ORF39, JAMIP3, NECC2, BA140A10.5	-6.73389	-2.75144	1.29e-05	0.000123
RASL11A	RAS-like, family 11, member A	387496	-	-6.70366	-2.74495	9.01e-05	0.000724
EFCAB1	EF-hand calcium binding domain 1	79645	-	-6.61385	-2.72549	8.84e-05	0.000711
SOCS1	suppressor of cytokine signaling 1	8651	CIS1, CISH1, JAB, SOCS-1, SSI-1, SSI1, TIP3	-6.53682	-2.70859	1.69e-06	1.89e-05
PRR29	proline rich 29	92340	C17ORF72	-6.51936	-2.70473	0.000201	0.001481
ST8SIA1	ST8 alpha-N-acetyl-neuraminide alpha-2,8-sialyltransferase 1	6489	GD3S, SIAT8, SIAT8-A, SIAT8A, ST8SIAI	-6.39813	-2.67765	0	0
EPHB6	EPH receptor B6	2051	HEP	-6.38355	-2.67436	1.50e-12	3.76e-11
IL6R	interleukin 6 receptor	3570	CD126, IL-6R-1, IL-6RA, IL6Q, IL6RA, IL6RQ, GP80	-6.35385	-2.66763	3.11e-15	1.01e-13
NR0B1	nuclear receptor subfamily 0, group B, member 1	190	AHC, AHCH, AHX, DAX-1, DAX1, DSS, GTD, HHG, NROB1, SRXY2	-6.31293	-2.65831	1.95e-07	2.59e-06
AK5	adenylate kinase 5	26289	AK6	-6.2566	-2.64538	1.66e-40	1.96e-38
GPSM2	G-protein signaling modulator 2	29899	CMCS, DFNB82, LGN, PINS	-6.25322	-2.6446	1.91e-32	1.62e-30
NR2F1	nuclear receptor subfamily 2, group F, member 1	7025	BBOAS, BBSOAS, COUP-TFI, EAR-3, EAR3, ERBAL3, NR2F2, SVP44, TCFCOUP1, TFCOUP1	-6.21029	-2.63466	0	0
FOXQ1	forkhead box Q1	94234	HFH1	-6.19563	-2.63125	6.89e-09	1.14e-07
TIE1	tyrosine kinase with immunoglobulin-like and EGF-like domains 1	7075	JTK14, TIE	-6.15023	-2.62064	0.000307	0.002139
IFIT1	interferon-induced protein with tetratricopeptide repeats 1	3434	C56, G10P1, IFI-56, IFI-56K, IFI56, IFIT-1, IFNAI1, ISG56, P56, RNM561	-6.14371	-2.61911	3.36e-26	2.16e-24
ATP8B4	ATPase, class I, type 8B, member 4	79895	ATPIM	-6.12517	-2.61475	4.86e-07	5.98e-06
SSX2IP	synovial sarcoma, X breakpoint 2 interacting protein	117178	ADIP	-6.08932	-2.60628	1.16e-21	6.12e-20
FAM46B	family with sequence similarity 46, member B	115572	-, TENT5B	-6.0851	-2.60528	0.000341	0.002344
SLC7A8	solute carrier family 7 (amino acid transporter light chain, L system), member 8	23428	LAT2, LPI-PC1	-6.08063	-2.60422	1.78e-35	1.75e-33
ITPKA	inositol-trisphosphate 3-kinase A	3706	IP3-3KA, IP3KA	-6.06316	-2.60007	4.61e-10	8.91e-09
CA12	carbonic anhydrase XII	771	CAXII, HST18816	-5.96991	-2.57771	7.30e-24	4.24e-22
CRB1	crumbs family member 1, photoreceptor morphogenesis associated	23418	LCA8, RP12	-5.95759	-2.57473	0.000385	0.002603
PTX3	pentraxin 3, long	5806	TNFAIP5, TSG-14	-5.94007	-2.57048	7.91e-29	5.68e-27
HPSE	heparanase	10855	HPA, HPA1, HPR1, HPSE1, HSE1	-5.93587	-2.56946	3.97e-10	7.79e-09
PDK4	pyruvate dehydrogenase kinase, isozyme 4	5166	-	-5.91349	-2.56401	2.61e-18	1.09e-16
ADGRD1	adhesion G protein-coupled receptor D1	283383	GPR133, PGR25	-5.85793	-2.55039	4.24e-09	7.21e-08
CDKN2D	cyclin-dependent kinase inhibitor 2D (p19, inhibits CDK4)	1032	INK4D, P19, P19-INK4D	-5.82408	-2.54203	9.12e-10	1.70e-08
PYCARD	PYD and CARD domain containing	29108	ASC, CARD5, TMS, TMS-1, TMS1	-5.82174	-2.54145	7.58e-06	7.59e-05
PLXNC1	plexin C1	10154	CD232, PLXN-C1, VESPR	-5.75621	-2.52512	2.18e-14	6.51e-13
KCTD12	potassium channel tetramerization domain containing 12	115207	C13ORF2, PFET1, PFETIN	-5.73638	-2.52014	1.23e-14	3.77e-13
VNN3	vanin 3	55350	HSA238982	-5.72438	-2.51712	0.000513	0.003355
PPM1H	protein phosphatase, Mg2+/Mn2+ dependent, 1H	57460	ARHCL1, NERPP-2C, URCC2	-5.70406	-2.51199	1.18e-07	1.62e-06
LPAR3	lysophosphatidic acid receptor 3	23566	EDG7, EDG-7, GPCR, HOFNH30, LP-A3, LPA3, RP4-678I3	-5.70169	-2.51139	7.27e-10	1.38e-08
ACSS1	acyl-CoA synthetase short-chain family member 1	84532	ACAS2L, ACECS1, ACECS2L	-5.69964	-2.51087	0.00014	0.001071
RGCC	regulator of cell cycle	28984	C13ORF15, RGC-32, RGC32, BA157L14.2	-5.69731	-2.51028	5.66e-12	1.33e-10
ANKRD35	ankyrin repeat domain 35	148741	-	-5.6861	-2.50744	2.32e-10	4.68e-09
SEC14L5	SEC14-like lipid binding 5	9717	PRELID4B	-5.67858	-2.50553	4.35e-15	1.39e-13
DHRS13	dehydrogenase/reductase (SDR family) member 13	147015	SDR7C5	-5.66741	-2.50269	0.000567	0.003651
CCBE1	collagen and calcium binding EGF domains 1	147372	HKLLS1	-5.62086	-2.49079	4.14e-16	1.45e-14
KBTBD11	kelch repeat and BTB (POZ) domain containing 11	9920	KLHDC7C	-5.5954	-2.48424	0.000636	0.004043
TNFRSF17	tumor necrosis factor receptor superfamily, member 17	608	BCM, BCMA, CD269, TNFRSF13A	-5.58404	-2.48131	0.000646	0.004093
NOVA1	neuro-oncological ventral antigen 1	4857	NOVA-1	-5.58195	-2.48077	2.04e-18	8.63e-17
BMP4	bone morphogenetic protein 4	652	BMP2B, BMP2B1, MCOPS6, OFC11, ZYME	-5.57731	-2.47957	1.97e-09	3.49e-08
SYNE3	spectrin repeat containing, nuclear envelope family member 3	161176	C14ORF49, NET53, NESP3	-5.56334	-2.47595	6.75e-21	3.40e-19
PRR36	proline rich 36	80164	-	-5.51496	-2.46335	0.000709	0.004448
BLK	BLK proto-oncogene, Src family tyrosine kinase	640	MODY11	-5.50644	-2.46112	0.000682	0.004294
NEDD4L	neural precursor cell expressed, developmentally down-regulated 4-like, E3 ubiquitin protein ligase	23327	NEDD4-2, NEDD4.2, RSP5, HNEDD4-2	-5.48036	-2.45427	1.78e-14	5.36e-13
EFNA5	ephrin-A5	1946	AF1, EFL5, EPLG7, GLC1M, LERK7, RAGS	-5.39424	-2.43142	1.05e-23	6.03e-22
Z84492.1				-5.37386	-2.42596	0.000835	0.005095
CD7	CD7 molecule	924	GP40, LEU-9, TP41, TP40	-5.36787	-2.42435	0.000617	0.003937
C10orf105	chromosome 10 open reading frame 105	414152	-	-5.35509	-2.42091	0.000857	0.005202
FGF20	fibroblast growth factor 20	26281	FGF-20, RHDA2	-5.32939	-2.41397	0.000906	0.005449
CD36	CD36 molecule (thrombospondin receptor)	948	BDPLT10, CHDS7, FAT, GP3B, GP4, GPIV, PASIV, SCARB3	-5.28939	-2.4031	1.32e-22	7.12e-21
FLVCR2	feline leukemia virus subgroup C cellular receptor family, member 2	55640	C14ORF58, CCT, EPV, FLVCRL14Q, MFSD7C, PVHH	-5.28873	-2.40292	0.000246	0.001768
ADORA2B	adenosine A2b receptor	136	ADORA2	-5.28246	-2.40121	0.000303	0.002114
LSP1	lymphocyte-specific protein 1	4046	WP34, PP52	-5.28133	-2.4009	6.57e-15	2.05e-13
AXIN2	axin 2	8313	AXIL, ODCRCS	-5.2758	-2.39939	1.20e-10	2.49e-09
LY6K	lymphocyte antigen 6 complex, locus K	54742	CT97, HSJ001348, URLC10, LY-6K	-5.26484	-2.39639	0.000919	0.005513
TRPV2	transient receptor potential cation channel, subfamily V, member 2	51393	VRL, VRL-1, VRL1	-5.2374	-2.38885	0.000867	0.005252
JAG2	jagged 2	3714	HJ2, SER2	-5.2255	-2.38557	0.000536	0.003478
CC2D2B	coiled-coil and C2 domain containing 2B	387707	C10ORF130, BA248J23.4	-5.17145	-2.37057	0.001119	0.006562
TXK	TXK tyrosine kinase	7294	BTKL, PSCTK5, PTK4, RLK, TKL	-5.16626	-2.36912	0.001102	0.006469
ADH7	alcohol dehydrogenase 7 (class IV), mu or sigma polypeptide	131	ADH4	-5.12038	-2.35625	1.34e-07	1.83e-06
CLEC2B	C-type lectin domain family 2, member B	9976	AICL, CLECSF2, HP10085, IFNRG1	-5.10889	-2.35301	4.04e-12	9.62e-11
RMI2	RecQ mediated genome instability 2	116028	BLAP18, C16ORF75	-5.10818	-2.35281	3.59e-08	5.43e-07
MORN5	MORN repeat containing 5	254956	C9ORF113, C9ORF18	-5.08159	-2.34528	0.001231	0.007096
P2RX7	purinergic receptor P2X, ligand gated ion channel, 7	5027	P2X7, P2X7R	-5.07532	-2.3435	5.74e-09	9.65e-08
C3orf18	chromosome 3 open reading frame 18	51161	G20	-5.0658	-2.34079	9.13e-31	7.09e-29
SCARA5	scavenger receptor class A, member 5	286133	NET33, TESR	-5.05412	-2.33746	1.30e-15	4.39e-14
ORAI1	ORAI calcium release-activated calcium modulator 1	84876	CRACM1, IMD9, ORAT1, TAM2, TMEM142A	-5.03667	-2.33247	3.15e-07	4.02e-06
CASP1	caspase 1, apoptosis-related cysteine peptidase	834	ICE, IL1BC, P45	-5.02784	-2.32994	1.18e-18	5.06e-17
PQLC2L	PQ loop repeat containing 2-like	152078	C3ORF55	-5.01444	-2.32609	5.96e-05	0.000495
ETV2	ets variant 2	2116	ER71, ETSRP71	-4.98751	-2.31832	3.23e-07	4.11e-06
GPER1	G protein-coupled estrogen receptor 1	2852	CEPR, CMKRL2, DRY12, FEG-1, GPCR-BR, GPER, GPR30, LERGU, LERGU2, LYGPR, MER	-4.98475	-2.31752	4.45e-17	1.68e-15
SLC14A1	solute carrier family 14 (urea transporter), member 1 (Kidd blood group)	6563	HUT11, HST1341, JK, RACH1, RACH2, UT-B1, UT1, UTE	-4.96093	-2.31061	4.12e-21	2.11e-19
GALNT15	polypeptide N-acetylgalactosaminyltransferase 15	117248	GALNACT15, GALNT13, GALNT7, GALNTL2, PIH5	-4.93935	-2.30432	4.83e-10	9.34e-09
FAM43A	family with sequence similarity 43, member A	131583	-	-4.93196	-2.30216	1.54e-13	4.23e-12
PTPRH	protein tyrosine phosphatase, receptor type, H	5794	R-PTP-H, SAP1	-4.91847	-2.29821	0.001462	0.008245
GHR	growth hormone receptor	2690	GHBP, GHIP	-4.89497	-2.2913	2.89e-08	4.44e-07
ENTPD1	ectonucleoside triphosphate diphosphohydrolase 1	953	ATPDASE, CD39, NTPDASE-1, SPG64	-4.89056	-2.29	4.76e-24	2.80e-22
TCEA3	transcription elongation factor A (SII), 3	6920	TFIIS, TFIIS.H	-4.88998	-2.28983	1.73e-13	4.71e-12
RIPPLY2	ripply transcriptional repressor 2	134701	C6ORF159, DJ237I15.1	-4.88382	-2.28801	0.001472	0.008289
DTX4	deltex 4, E3 ubiquitin ligase	23220	RNF155	-4.8732	-2.28487	1.79e-10	3.62e-09
CLDN11	claudin 11	5010	OSP, OTM	-4.87297	-2.2848	1.78e-16	6.49e-15
TM4SF1	transmembrane 4 L six family member 1	4071	H-L6, L6, M3S1, TAAL6	-4.83988	-2.27497	3.34e-23	1.86e-21
LRRC73	leucine rich repeat containing 73	221424	C6ORF154	-4.8229	-2.2699	5.43e-05	0.000455
STC1	stanniocalcin 1	6781	STC	-4.81408	-2.26726	1.04e-23	5.95e-22
TRPA1	transient receptor potential cation channel, subfamily A, member 1	8989	ANKTM1, FEPS	-4.78676	-2.25905	1.53e-19	6.92e-18
ANXA11	annexin A11	311	ANX11, CAP50	-4.77467	-2.2554	1.81e-17	6.96e-16
ANKEF1	ankyrin repeat and EF-hand domain containing 1	63926	ANKRD5	-4.76977	-2.25392	4.78e-06	4.99e-05
TSLP	thymic stromal lymphopoietin	85480	-	-4.74537	-2.24652	1.33e-34	1.26e-32
ALDH1A1	aldehyde dehydrogenase 1 family, member A1	216	ALDC, ALDH-E1, ALDH1, ALDH11, HEL-9, HEL-S-53E, HEL12, PUMB1, RALDH1	-4.73239	-2.24257	4.06e-42	5.16e-40
AGFG2	ArfGAP with FG repeats 2	3268	HRBL, RABR	-4.70678	-2.23474	2.69e-06	2.94e-05
CCDC85C	coiled-coil domain containing 85C	317762	-	-4.70309	-2.23361	6.74e-28	4.65e-26
RNF157	ring finger protein 157	114804	-	-4.69964	-2.23255	3.20e-14	9.43e-13
CTNND2	catenin (cadherin-associated protein), delta 2	1501	GT24, NPRAP	-4.68254	-2.22729	0.002181	0.011653
LGALS4	lectin, galactoside-binding, soluble, 4	3960	GAL4, L36LBP	-4.67683	-2.22553	0.002186	0.011669
GJA3	gap junction protein, alpha 3, 46kDa	2700	CTRCT14, CX46, CZP3	-4.65332	-2.21826	5.03e-12	1.19e-10
SIGLEC15	sialic acid binding Ig-like lectin 15	284266	CD33L3, HST1361, SIGLEC-15	-4.64877	-2.21685	2.93e-11	6.37e-10
C11orf21	chromosome 11 open reading frame 21	29125	-	-4.64829	-2.2167	0.002297	0.012156
VAMP1	vesicle-associated membrane protein 1 (synaptobrevin 1)	6843	SPAX1, SYB1, VAMP-1	-4.60238	-2.20238	9.03e-21	4.52e-19
C11orf87	chromosome 11 open reading frame 87	399947	LOH11CR1A, NEURIM1	-4.5788	-2.19497	0.002536	0.013222
GAS1	growth arrest-specific 1	2619	-	-4.57338	-2.19326	2.43e-34	2.28e-32
DLL4	delta-like 4 (Drosophila)	54567	HDELTA2	-4.56695	-2.19123	0.002584	0.013416
COL21A1	collagen, type XXI, alpha 1	81578	COLA1L, FP633, DJ682J15.1, DJ708F5.1	-4.55455	-2.18731	2.24e-08	3.51e-07
PTPRO	protein tyrosine phosphatase, receptor type, O	5800	GLEPP1, NPHS6, PTP-OC, PTP-U2, PTPROT, PTPU2, R-PTP-O	-4.55418	-2.18719	4.05e-13	1.07e-11
YPEL4	yippee-like 4	219539	-	-4.54755	-2.18509	2.41e-16	8.68e-15
SNX21	sorting nexin family member 21	90203	C20ORF161, PP3993, SNX-L, DJ337O18.4	-4.53669	-2.18164	2.22e-13	6.00e-12
SDPR	serum deprivation response	8436	CAVIN2, PS-P68, SDR, CAVIN-2	-4.53169	-2.18005	1.20e-15	4.07e-14
SLC6A15	solute carrier family 6 (neutral amino acid transporter), member 15	55117	NTT73, SBAT1, V7-3, HV7-3	-4.52454	-2.17777	1.83e-11	4.05e-10
CCK	cholecystokinin	885	-	-4.52344	-2.17742	0.002649	0.013693
TBC1D8	TBC1 domain family, member 8 (with GRAM domain)	11138	AD3, HBLP1, TBC1D8A, VRP	-4.50226	-2.17065	1.09e-12	2.77e-11
NXNL2	nucleoredoxin-like 2	158046	C9ORF121, RDCVF2	-4.49528	-2.16841	0.002012	0.010862
GSTA3	glutathione S-transferase alpha 3	2940	GSTA3-3, GTA3	-4.49057	-2.1669	0.002862	0.014585
GMNC	geminin coiled-coil domain containing	647309	GEMC1	-4.46769	-2.15953	0.002806	0.014353
ADH1A	alcohol dehydrogenase 1A (class I), alpha polypeptide	124	ADH1	-4.46367	-2.15823	0.002806	0.014353
PHLDA1	pleckstrin homology-like domain, family A, member 1	22822	DT1P1B11, PHRIP, TDAG51	-4.46024	-2.15712	0	0
C1orf21	chromosome 1 open reading frame 21	81563	PIG13	-4.45042	-2.15394	2.96e-08	4.54e-07
OSGIN1	oxidative stress induced growth inhibitor 1	29948	BDGI, OKL38	-4.43886	-2.15019	2.28e-07	2.99e-06
RARG	retinoic acid receptor, gamma	5916	NR1B3, RARC	-4.42516	-2.14573	3.13e-34	2.92e-32
SLC9A9	solute carrier family 9, subfamily A (NHE9, cation proton antiporter 9), member 9	285195	AUTS16, NHE9	-4.4251	-2.14571	7.56e-31	5.90e-29
IL12A	interleukin 12A	3592	IL35, CLMF, IL-12A, NFSK, NKSF1, P35	-4.42347	-2.14518	2.38e-05	0.000214
TG	thyroglobulin	7038	AITD3, TGN	-4.41132	-2.14121	0.003242	0.016195
SPRY1	sprouty RTK signaling antagonist 1	10252	HSPRY1	-4.41037	-2.1409	4.36e-08	6.48e-07
SCN10A	sodium channel, voltage gated, type X alpha subunit	6336	FEPS2, NAV1.8, PN3, SNS, HPN3	-4.40219	-2.13822	0.003241	0.016195
ALDH3A2	aldehyde dehydrogenase 3 family, member A2	224	ALDH10, FALDH, SLS	-4.39493	-2.13584	0	0
EDNRA	endothelin receptor type A	1909	ET-A, ETA, ETA-R, ETAR, ETRA, MFDA, HET-AR	-4.39115	-2.1346	7.27e-13	1.87e-11
GYG2	glycogenin 2	8908	GN-2, GN2	-4.39006	-2.13424	7.75e-10	1.46e-08
FAM46C	family with sequence similarity 46, member C	54855	-, TENT5C	-4.38118	-2.13132	4.59e-07	5.68e-06
SYT17	synaptotagmin XVII	51760	SYTXVII	-4.37636	-2.12973	0.003203	0.016032
NAP1L2	nucleosome assembly protein 1-like 2	4674	BPX	-4.36242	-2.12513	0.003273	0.016333
TBX18	T-box 18	9096	-	-4.35753	-2.12351	2.24e-09	3.94e-08
CBR3	carbonyl reductase 3	874	HEL-S-25, SDR21C2, HCBR3	-4.34845	-2.1205	9.21e-06	9.08e-05
HIF3A	hypoxia inducible factor 3, alpha subunit	64344	HIF-3A, IPAS, MOP7, PASD7, BHLHE17	-4.32293	-2.11201	0.003675	0.018007
LRRC18	leucine rich repeat containing 18	474354	UNQ933, UNQ9338, VKGE9338	-4.31075	-2.10794	0.003486	0.017245
CD72	CD72 molecule	971	CD72B, LYB2	-4.30965	-2.10757	2.11e-05	0.000192
GALT	galactose-1-phosphate uridylyltransferase	2592	-	-4.28849	-2.10047	8.30e-12	1.91e-10
CIT	citron rho-interacting serine/threonine kinase	11113	CRIK, STK21	-4.27303	-2.09526	4.52e-15	1.43e-13
ADH1C	alcohol dehydrogenase 1C (class I), gamma polypeptide	126	ADH3	-4.2693	-2.094	0.002702	0.013913
HOPX	HOP homeobox	84525	CAMEO, HOD, HOP, LAGY, NECC1, OB1, SMAP31, TOTO	-4.26549	-2.09271	0.004018	0.019421
UBE3D	ubiquitin protein ligase E3D	90025	C6ORF157, H10BH, UBE2CBP, YJR141W	-4.25949	-2.09068	1.01e-08	1.64e-07
RRAGD	Ras-related GTP binding D	58528	RAGD, BA11D8.2.1	-4.24767	-2.08667	0.002217	0.011811
MGST2	microsomal glutathione S-transferase 2	4258	GST2, MGST-II	-4.24299	-2.08508	3.70e-13	9.76e-12
PALMD	palmdelphin	54873	C1ORF11, PALML	-4.24013	-2.08411	0.001997	0.01079
SLC27A1	solute carrier family 27 (fatty acid transporter), member 1	376497	ACSVL5, FATP, FATP-1, FATP1	-4.23925	-2.08381	5.19e-10	1.00e-08
CD14	CD14 molecule	929	-	-4.23676	-2.08296	0.004194	0.020101
TNFRSF19	tumor necrosis factor receptor superfamily, member 19	55504	TAJ, TAJ-ALPHA, TRADE, TROY	-4.21201	-2.07451	5.81e-12	1.36e-10
CDON	cell adhesion associated, oncogene regulated	50937	CDO, CDON1, HPE11, ORCAM	-4.21006	-2.07384	1.55e-08	2.47e-07
SEMA3D	sema domain, immunoglobulin domain (Ig), short basic domain, secreted, (semaphorin) 3D	223117	SEMA-Z2, COLL-2	-4.20615	-2.0725	7.50e-08	1.08e-06
PLEKHA2	pleckstrin homology domain containing, family A (phosphoinositide binding specific) member 2	59339	TAPP2	-4.20423	-2.07184	1.37e-12	3.44e-11
ARHGAP20	Rho GTPase activating protein 20	57569	RARHOGAP	-4.20367	-2.07165	3.74e-09	6.40e-08
MGAT3	mannosyl (beta-1,4-)-glycoprotein beta-1,4-N-acetylglucosaminyltransferase	4248	GNT-III, GNT3	-4.20006	-2.07041	1.07e-05	0.000104
AVPI1	arginine vasopressin-induced 1	60370	PP5395, VIP32, VIT32	-4.197	-2.06936	6.70e-09	1.11e-07
ADAMTS19	ADAM metallopeptidase with thrombospondin type 1 motif, 19	171019	-	-4.18599	-2.06557	0.004151	0.019965
PTCH2	patched 2	8643	PTC2	-4.1788	-2.06309	4.41e-06	4.65e-05
WNT16	wingless-type MMTV integration site family, member 16	51384	-	-4.17588	-2.06208	3.30e-07	4.20e-06
FBXL14	F-box and leucine-rich repeat protein 14	144699	FBL14	-4.17226	-2.06083	0.000115	0.000898
PTGDR2	prostaglandin D2 receptor 2	11251	CD294, CRTH2, DL1R, DP2, GPR44	-4.16848	-2.05952	0.004641	0.021869
PNPLA7	patatin-like phospholipase domain containing 7	375775	C9ORF111, NTE-R1, NTEL1	-4.16617	-2.05872	6.15e-08	8.92e-07
AQP7	aquaporin 7	364	AQP7L, AQP9, AQPAP, GLYCQTL	-4.16065	-2.05681	0.002072	0.011124
ADAMTS15	ADAM metallopeptidase with thrombospondin type 1 motif, 15	170689	-	-4.15673	-2.05545	2.17e-33	1.92e-31
STK32B	serine/threonine kinase 32B	55351	HSA250839, STK32, STKG6, YANK2	-4.14341	-2.05082	7.78e-05	0.000634
GALM	galactose mutarotase (aldose 1-epimerase)	130589	BLOCK25, GLAT, HEL-S-63P, IBD1	-4.14106	-2.05	4.05e-19	1.78e-17
GDPD3	glycerophosphodiester phosphodiesterase domain containing 3	79153	GDE7	-4.13747	-2.04875	1.30e-05	0.000124
PNKD	paroxysmal nonkinesigenic dyskinesia	25953	BRP17, DYT8, FKSG19, FPD1, KIPP1184, MR-1, MR1, PDC, PKND1, TAHCCP2	-4.12994	-2.04612	3.01e-08	4.60e-07
ADAM21	ADAM metallopeptidase domain 21	8747	ADAM 21, ADAM31	-4.10616	-2.03779	0.005068	0.023593
FAXDC2	fatty acid hydroxylase domain containing 2	10826	C5ORF4	-4.09454	-2.0337	5.81e-16	2.02e-14
CCDC102B	coiled-coil domain containing 102B	79839	ACY1L, AN, C18ORF14, HST1731	-4.08915	-2.0318	0.000749	0.004662
GNAI1	guanine nucleotide binding protein (G protein), alpha inhibiting activity polypeptide 1	2770	GI	-4.08388	-2.02994	7.66e-14	2.18e-12
APOL3	apolipoprotein L, 3	80833	APOLIII, CG121, CG12_1, APOL-III	-4.08102	-2.02893	2.37e-13	6.35e-12
SORBS3	sorbin and SH3 domain containing 3	10174	SCAM-1, SCAM1, SH3D4	-4.07729	-2.02761	3.34e-19	1.48e-17
TNFRSF13C	tumor necrosis factor receptor superfamily, member 13C	115650	BAFF-R, BAFFR, BROMIX, CD268, CVID4, PROLIXIN	-4.07636	-2.02728	0.005325	0.024592
C14orf159	chromosome 14 open reading frame 159	80017	-, DGLUCY	-4.07435	-2.02657	1.68e-26	1.11e-24
C17orf58	chromosome 17 open reading frame 58	284018	-	-4.05477	-2.01962	1.05e-11	2.39e-10
FAM171B	family with sequence similarity 171, member B	165215	KIAA1946	-4.04281	-2.01536	1.03e-09	1.89e-08
SLC18B1	solute carrier family 18, subfamily B, member 1	116843	C6ORF192, DJ55C23.6	-4.04038	-2.01449	3.60e-41	4.47e-39
RSAD2	radical S-adenosyl methionine domain containing 2	91543	2510004L01RIK, CIG33, CIG5, VIG1	-4.03878	-2.01392	0.004584	0.021659
PLK2	polo-like kinase 2	10769	SNK, HPLK2, HSNK	-4.01684	-2.00606	1.34e-15	4.52e-14
QPRT	quinolinate phosphoribosyltransferase	23475	HEL-S-90N, QPRTASE	-4.01653	-2.00595	6.86e-12	1.60e-10
LRRN4CL	LRRN4 C-terminal like	221091	-	-4.0135	-2.00486	5.25e-18	2.11e-16
PYROXD2	pyridine nucleotide-disulphide oxidoreductase domain 2	84795	C10ORF33, FP3420	-4.01261	-2.00454	6.87e-31	5.39e-29
FGF13	fibroblast growth factor 13	2258	FGF-13, FGF2, FHF-2, FHF2	-3.99396	-1.99782	5.42e-11	1.15e-09
TOX	thymocyte selection-associated high mobility group box	9760	TOX1	-3.97609	-1.99135	9.42e-13	2.41e-11
PSCA	prostate stem cell antigen	8000	PRO232	-3.97405	-1.99061	7.04e-05	0.000578
KIAA1671	KIAA1671	85379	-	-3.96769	-1.9883	8.32e-08	1.18e-06
CHST7	carbohydrate (N-acetylglucosamine 6-O) sulfotransferase 7	56548	C6ST-2, GST-5	-3.96423	-1.98704	6.77e-12	1.58e-10
EVI2B	ecotropic viral integration site 2B	2124	CD361, D17S376, EVDB	-3.96052	-1.98569	0.006333	0.028498
ARSE	arylsulfatase E (chondrodysplasia punctata 1)	415	ASE, CDPX, CDPX1, CDPXR	-3.95682	-1.98434	3.50e-08	5.30e-07
RGS9BP	regulator of G protein signaling 9 binding protein	388531	PERRS, R9AP, RGS9	-3.95577	-1.98396	0.006318	0.028455
UAP1L1	UDP-N-acetylglucosamine pyrophosphorylase 1 like 1	91373	-	-3.95438	-1.98345	8.45e-32	6.93e-30
RAB3D	RAB3D, member RAS oncogene family	9545	D2-2, GOV, RAB16, RAD3D	-3.95418	-1.98338	1.48e-12	3.69e-11
SECTM1	secreted and transmembrane 1	6398	K12	-3.95322	-1.98303	1.70e-09	3.04e-08
P2RX6	purinergic receptor P2X, ligand gated ion channel, 6	9127	P2RXL1, P2X6, P2XM	-3.93335	-1.97576	0.00032	0.002212
RORB	RAR-related orphan receptor B	6096	NR1F2, ROR-BETA, RZR-BETA, RZRB, BA133M9.1	-3.93082	-1.97483	1.68e-07	2.26e-06
TCF21	transcription factor 21	6943	POD1, BHLHA23	-3.93071	-1.97479	7.06e-32	5.85e-30
PIK3C2B	phosphatidylinositol-4-phosphate 3-kinase, catalytic subunit type 2 beta	5287	C2-PI3K	-3.90488	-1.96528	1.42e-15	4.77e-14
NHLRC4	NHL repeat containing 4	283948	-	-3.88491	-1.95788	0.00708	0.031324
RSPO2	R-spondin 2	340419	CRISTIN2	-3.87458	-1.95404	1.09e-07	1.52e-06
NR3C2	nuclear receptor subfamily 3, group C, member 2	4306	MCR, MLR, MR, NR3C2VIT	-3.86691	-1.95118	0.005479	0.0252
PIWIL2	piwi-like RNA-mediated gene silencing 2	55124	CT80, HILI, PIWIL1L, MILI	-3.84574	-1.94326	0.007476	0.032747
KCNJ8	potassium channel, inwardly rectifying subfamily J, member 8	3764	KIR6.1, UKATP-1	-3.8456	-1.94321	7.71e-08	1.10e-06
FGL2	fibrinogen-like 2	10875	T49, PT49	-3.84289	-1.94219	1.24e-16	4.58e-15
LMO2	LIM domain only 2 (rhombotin-like 1)	4005	RBTN2, RBTNL1, RHOM2, TTG2	-3.8336	-1.9387	0.00767	0.033448
TSGA10IP	testis specific, 10 interacting protein	254187	FAM161C	-3.83217	-1.93816	0.000227	0.001647
DAPK1	death-associated protein kinase 1	1612	DAPK	-3.82842	-1.93675	6.99e-11	1.47e-09
KAZN	kazrin, periplakin interacting protein	23254	KAZ	-3.81946	-1.93337	4.18e-05	0.00036
FCGR2A	Fc fragment of IgG, low affinity IIa, receptor (CD32)	2212	CD32, CD32A, CDW32, FCG2, FCGR2, FCGR2A1, FCGR, IGFR2	-3.81811	-1.93286	0.006253	0.028191
FAM65B	family with sequence similarity 65, member B	9750	C6ORF32, DIFF40, DIFF48, MYONAP, PL48, RIPOR2	-3.81745	-1.93261	1.42e-06	1.61e-05
AMDHD1	amidohydrolase domain containing 1	144193	HMFT1272	-3.81563	-1.93192	0.007454	0.032678
PLCD1	phospholipase C, delta 1	5333	NDNC3, PLC-III	-3.8123	-1.93066	3.18e-17	1.21e-15
KLF4	Kruppel-like factor 4 (gut)	9314	EZF, GKLF	-3.80029	-1.92611	2.16e-27	1.46e-25
MRPS6	mitochondrial ribosomal protein S6	64968	C21ORF101, MRP-S6, RPMS6, S6MT	-3.7985	-1.92543	3.76e-07	4.72e-06
THEM6	thioesterase superfamily member 6	51337	C8ORF55, DSCD75	-3.79816	-1.9253	1.64e-07	2.21e-06
FCRLB	Fc receptor-like B	127943	FCRL2, FCRLM2, FCRLY, FREB-2, FCRY	-3.79732	-1.92498	0.007755	0.033722
NEURL1B	neuralized E3 ubiquitin protein ligase 1B	54492	NEURL3, HNEUR2, NEUR2	-3.79324	-1.92343	4.56e-06	4.77e-05
TFAP4	transcription factor AP-4 (activating enhancer binding protein 4)	7023	AP-4, BHLHC41	-3.78825	-1.92153	1.30e-06	1.49e-05
PGPEP1	pyroglutamyl-peptidase I	54858	PAP-I, PGP, PGP-I, PGPI, PCP	-3.78756	-1.92127	4.20e-45	5.82e-43
FYB	FYN binding protein	2533	ADAP, PRO0823, SLAP-130, SLAP130, FYB1	-3.77629	-1.91697	0.000146	0.001115
MREG	melanoregulin	55686	DSU, WDT2	-3.76675	-1.91332	3.35e-13	8.90e-12
BAIAP2	BAI1-associated protein 2	10458	BAP2, FLAF3, IRSP53	-3.75106	-1.9073	6.48e-07	7.84e-06
BCAT2	branched chain amino-acid transaminase 2, mitochondrial	587	BCAM, BCATM, BCT2, PP18	-3.74911	-1.90655	4.33e-07	5.38e-06
SRGAP3	SLIT-ROBO Rho GTPase activating protein 3	9901	ARHGAP14, MEGAP, SRGAP2, WRP	-3.74553	-1.90517	1.18e-07	1.63e-06
CAPN5	calpain 5	726	ADNIV, HTRA3, VRNI, NCL-3	-3.73731	-1.902	9.69e-20	4.49e-18
FAM117A	family with sequence similarity 117, member A	81558	-	-3.73035	-1.89931	1.26e-09	2.30e-08
NPC1L1	NPC1-like 1	29881	NPC11L1	-3.7273	-1.89813	4.65e-07	5.75e-06
GUCY1B3	guanylate cyclase 1, soluble, beta 3	2983	GC-S-BETA-1, GC-SB3, GUC1B3, GUCB3, GUCSB3, GUCY1B1	-3.7243	-1.89697	3.98e-05	0.000344
LDB2	LIM domain binding 2	9079	CLIM1, LDB-2, LDB1	-3.72144	-1.89586	1.01e-12	2.57e-11
C19orf38	chromosome 19 open reading frame 38	255809	HIDE1	-3.71961	-1.89515	0.007835	0.034015
HMHA1	histocompatibility (minor) HA-1	23526	ARHGAP45, HA-1, HLA-HA1	-3.70782	-1.89057	0.009249	0.03896
CD34	CD34 molecule	947	-	-3.6923	-1.88452	0.002592	0.013435
CDK20	cyclin-dependent kinase 20	23552	CCRK, CDCH, P42, PNQALRE	-3.68335	-1.88102	6.59e-10	1.25e-08
BCAM	basal cell adhesion molecule (Lutheran blood group)	4059	AU, CD239, LU, MSK19	-3.68078	-1.88001	7.50e-10	1.42e-08
PIK3R3	phosphoinositide-3-kinase, regulatory subunit 3 (gamma)	8503	P55, P55-GAMMA, P55PIK	-3.67486	-1.87769	5.89e-06	6.03e-05
EMILIN3	elastin microfibril interfacer 3	90187	C20ORF130, EMILIN5, DJ620E11.4	-3.67417	-1.87742	0.008022	0.034658
FAM213A	family with sequence similarity 213, member A	84293	C10ORF58, PAMM	-3.66382	-1.87335	0.009417	0.039523
ZNF483	zinc finger protein 483	158399	ZKSCAN16, ZSCAN48	-3.65948	-1.87164	0.000203	0.001498
MLKL	mixed lineage kinase domain-like	197259	HMLKL	-3.65816	-1.87112	1.33e-05	0.000127
PLIN1	perilipin 1	5346	FPLD4, PERI, PLIN	-3.64553	-1.86613	0.008942	0.037832
SLCO4A1	solute carrier organic anion transporter family, member 4A1	28231	OATP-E, OATP1, OATP4A1, OATPE, OATPRP1, POAT, SLC21A12	-3.64293	-1.8651	0.000358	0.002443
MAF	v-maf avian musculoaponeurotic fibrosarcoma oncogene homolog	4094	CMAF, AYGRP, CCA4, CTRCT21, C-MAF	-3.63599	-1.86235	2.93e-18	1.21e-16
ADHFE1	alcohol dehydrogenase, iron containing, 1	137872	ADH8, HMFT2263, HOT	-3.63307	-1.86119	0.000396	0.002662
ISCA2	iron-sulfur cluster assembly 2	122961	HBLD1, ISA2, MMDS4, C14_5557	-3.6296	-1.85981	1.72e-07	2.31e-06
CDC25B	cell division cycle 25B	994	-	-3.62158	-1.85662	1.22e-13	3.37e-12
RNF183	ring finger protein 183	138065	-	-3.61998	-1.85598	0.010018	0.041644
PSORS1C1	psoriasis susceptibility 1 candidate 1	170679	C6ORF16, SEEK1	-3.61521	-1.85408	0.00099	0.005891
EPAS1	endothelial PAS domain protein 1	2034	ECYT4, HIF2A, HLF, MOP2, PASD2, BHLHE73	-3.61361	-1.85344	2.54e-09	4.44e-08
SCN5A	sodium channel, voltage gated, type V alpha subunit	6331	CDCD2, CMD1E, CMPD2, HB1, HB2, HBBD, HH1, ICCD, IVF, LQT3, NAV1.5, PFHB1, SSS1, VF1	-3.61351	-1.8534	2.39e-13	6.39e-12
B3GNT7	UDP-GlcNAc:betaGal beta-1,3-N-acetylglucosaminyltransferase 7	93010	BETA3GNT7	-3.61165	-1.85266	0.00313	0.015739
SCN1B	sodium channel, voltage gated, type I beta subunit	6324	ATFB13, BRGDA5, GEFSP1	-3.60845	-1.85138	1.67e-10	3.39e-09
IL17RE	interleukin 17 receptor E	132014	-	-3.60843	-1.85137	4.86e-06	5.06e-05
NR1H3	nuclear receptor subfamily 1, group H, member 3	10062	LXR-A, LXRA, RLD-1	-3.6054	-1.85016	1.09e-09	2.00e-08
C10orf55	chromosome 10 open reading frame 55	414236	BA417O11.3	-3.59871	-1.84748	0.008915	0.037728
PKDCC	protein kinase domain containing, cytoplasmic	91461	SGK493, VLK	-3.59582	-1.84632	2.45e-11	5.37e-10
NUDT6	nudix (nucleoside diphosphate linked moiety X)-type motif 6	11162	ASFGF2, FGF-AS, FGF2AS, GFG-1, GFG1	-3.59004	-1.844	1.86e-13	5.05e-12
SLC2A12	solute carrier family 2 (facilitated glucose transporter), member 12	154091	GLUT12, GLUT8	-3.58353	-1.84138	7.81e-09	1.29e-07
ALDH8A1	aldehyde dehydrogenase 8 family, member A1	64577	ALDH12, DJ352A20.2	-3.58291	-1.84113	0.01118	0.045527
ENDOU	endonuclease, polyU-specific	8909	P11, PP11, PRSS26	-3.58102	-1.84037	0.008902	0.037693
ITPKB	inositol-trisphosphate 3-kinase B	3707	IP3-3KB, IP3K, IP3K-B, IP3KB, PIG37	-3.57898	-1.83955	9.03e-25	5.44e-23
DLL1	delta-like 1 (Drosophila)	28514	DELTA1, DL1, DELTA	-3.56898	-1.83551	0.007911	0.034278
SHC3	SHC (Src homology 2 domain containing) transforming protein 3	53358	N-SHC, NSHC, RAI, SHCC	-3.56499	-1.8339	5.82e-10	1.12e-08
TMEM119	transmembrane protein 119	338773	OBIF	-3.56228	-1.8328	2.49e-33	2.19e-31
SEPT3	septin 3	55964	SEP3, BK250D10.3	-3.56001	-1.83188	0.007316	0.032152
ABCB6	ATP-binding cassette, sub-family B (MDR/TAP), member 6 (Langereis blood group)	10058	ABC, ABC14, DUH3, LAN, MCOPCB7, MTABC3, PRP, UMAT	-3.55123	-1.82832	0.000232	0.001685
RCAN2	regulator of calcineurin 2	10231	CSP2, DSCR1L1, MCIP2, RCN2, ZAKI-4, ZAKI4	-3.55077	-1.82813	7.27e-12	1.69e-10
OSR2	odd-skipped related transciption factor 2	116039	-	-3.54995	-1.8278	3.77e-32	3.14e-30
TRABD2A	TraB domain containing 2A	129293	C2ORF89, TIKI1	-3.54742	-1.82677	2.94e-16	1.05e-14
AIFM3	apoptosis-inducing factor, mitochondrion-associated, 3	150209	AIFL	-3.54513	-1.82584	0.002676	0.013812
TDRD6	tudor domain containing 6	221400	CT41.2, NY-CO-45, SPATA36, TDR2, BA446F17.4	-3.54057	-1.82398	0.010035	0.041692
IZUMO4	IZUMO family member 4	113177	C19ORF36, IMAGE:4215339	-3.53907	-1.82337	0.004554	0.021562
VWCE	von Willebrand factor C and EGF domains	220001	URG11, VWC1	-3.53838	-1.82309	9.40e-09	1.53e-07
NTN5	netrin 5	126147	-	-3.53725	-1.82263	0.010764	0.044135
PXMP4	peroxisomal membrane protein 4, 24kDa	11264	PMP24	-3.52844	-1.81903	7.54e-18	2.96e-16
ANKRD53	ankyrin repeat domain 53	79998	-	-3.52309	-1.81684	1.39e-06	1.59e-05
AMDHD2	amidohydrolase domain containing 2	51005	CGI-14	-3.5147	-1.8134	1.76e-06	1.97e-05
PLD1	phospholipase D1, phosphatidylcholine-specific	5337	-	-3.51394	-1.81309	2.96e-08	4.54e-07
BATF2	basic leucine zipper transcription factor, ATF-like 2	116071	SARI	-3.51319	-1.81278	0.010688	0.0439
PLA2G4A	phospholipase A2, group IVA (cytosolic, calcium-dependent)	5321	PLA2G4, CPLA2, CPLA2-ALPHA	-3.51155	-1.81211	8.62e-08	1.22e-06
PLEKHF1	pleckstrin homology domain containing, family F (with FYVE domain) member 1	79156	APPD, LAPF, PHAFIN1, ZFYVE15	-3.509	-1.81106	5.35e-06	5.52e-05
IFIT2	interferon-induced protein with tetratricopeptide repeats 2	3433	G10P2, GARG-39, IFI-54, IFI-54K, IFI54, IFIT-2, ISG-54 K, ISG-54K, ISG54, P54, CIG42	-3.50723	-1.81033	1.71e-06	1.92e-05
OAF	out at first homolog	220323	NS5ATP13TP2	-3.49705	-1.80614	8.12e-09	1.34e-07
ZNF709	zinc finger protein 709	163051	-	-3.48609	-1.80161	0.012359	0.04953
EGF	epidermal growth factor	1950	HOMG4, URG, EGF17	-3.48447	-1.80094	0.011298	0.045926
RAD54L	RAD54-like (S. cerevisiae)	8438	HR54, RAD54A, HHR54, HRAD54	-3.47625	-1.79753	0.011748	0.047481
KITLG	KIT ligand	4254	FPH2, FPHH, KL-1, KITL, MGF, SCF, SF, SHEP7	-3.47547	-1.79721	3.35e-07	4.25e-06
AKR1C2	aldo-keto reductase family 1, member C2	1646	AKR1C-PSEUDO, BABP, DD, DD-2, DD/BABP, DD2, DDH2, HAKRD, HBAB, MCDR2, SRXY8, TDD	-3.47499	-1.79701	2.05e-17	7.88e-16
SOSTDC1	sclerostin domain containing 1	25928	CDA019, ECTODIN, USAG1	-3.46963	-1.79478	0.011563	0.046827
CNKSR3	CNKSR family member 3	154043	MAGI1	-3.46946	-1.79471	1.45e-14	4.40e-13
SNAI2	snail family zinc finger 2	6591	SLUG, SLUGH1, SNAIL2, WS2D	-3.46333	-1.79216	2.57e-23	1.44e-21
ACYP1	acylphosphatase 1, erythrocyte (common) type	97	ACYPE	-3.45765	-1.78979	3.42e-09	5.88e-08
ITGB4	integrin, beta 4	3691	CD104	-3.45266	-1.78771	4.02e-07	5.02e-06
LPCAT4	lysophosphatidylcholine acyltransferase 4	254531	AGPAT7, AYTL3, LPAAT-ETA, LPEAT2	-3.45221	-1.78752	2.06e-12	5.07e-11
PPARG	peroxisome proliferator-activated receptor gamma	5468	CIMT1, GLM1, NR1C3, PPARG1, PPARG2, PPARGAMMA	-3.4469	-1.7853	9.48e-21	4.73e-19
STIM1	stromal interaction molecule 1	6786	D11S4896E, GOK, IMD10, STRMK, TAM, TAM1	-3.44132	-1.78296	5.89e-18	2.34e-16
CYP2A6	cytochrome P450, family 2, subfamily A, polypeptide 6	1548	CPA6, CYP2A, CYP2A3, CYPIIA6, P450C2A, P450PB	-3.42836	-1.77752	0.01234	0.049489
GALNT14	polypeptide N-acetylgalactosaminyltransferase 14	79623	GALNT15, GALNAC-T10, GALNAC-T14	-3.42708	-1.77698	6.22e-10	1.19e-08
IFIT3	interferon-induced protein with tetratricopeptide repeats 3	3437	CIG-49, GARG-49, IFI60, IFIT4, IRG2, ISG60, P60, RIG-G, CIG41	-3.41757	-1.77297	8.47e-12	1.95e-10
RNASEL	ribonuclease L (2',5'-oligoisoadenylate synthetase-dependent)	6041	PRCA1, RNS4	-3.4174	-1.7729	2.60e-10	5.19e-09
ACSF2	acyl-CoA synthetase family member 2	80221	ACSMW, AVYV493	-3.41399	-1.77146	2.70e-07	3.48e-06
NPAS3	neuronal PAS domain protein 3	64067	MOP6, PASD6, BHLHE12	-3.4126	-1.77087	1.52e-05	0.000144
SLC25A27	solute carrier family 25, member 27	9481	UCP4	-3.41118	-1.77027	3.10e-05	0.000274
UBA7	ubiquitin-like modifier activating enzyme 7	7318	D8, UBA1B, UBE1L, UBE2	-3.40974	-1.76966	1.17e-19	5.38e-18
AHRR	aryl-hydrocarbon receptor repressor	57491	AHH, AHHR, BHLHE77	-3.40943	-1.76953	1.68e-16	6.14e-15
PTCH1	patched 1	5727	BCNS, HPE7, NBCCS, PTC, PTC1, PTCH, PTCH11	-3.40442	-1.76741	2.51e-07	3.26e-06
TRERF1	transcriptional regulating factor 1	55809	BCAR2, HSA277276, RAPA, TREP132, TREP-132, DJ139D8.5	-3.40004	-1.76555	1.49e-07	2.02e-06
KAT2B	K(lysine) acetyltransferase 2B	8850	CAF, P/CAF, PCAF	-3.38846	-1.76063	3.71e-07	4.66e-06
RIN1	Ras and Rab interactor 1	9610	-	-3.38262	-1.75814	1.50e-06	1.70e-05
DEPTOR	DEP domain containing MTOR-interacting protein	64798	DEP.6, DEPDC6	-3.37793	-1.75614	4.80e-06	5.01e-05
ACACB	acetyl-CoA carboxylase beta	32	ACC2, ACCB, HACC275	-3.37292	-1.754	1.72e-14	5.18e-13
CD248	CD248 molecule, endosialin	57124	CD164L1, TEM1	-3.37	-1.75275	5.87e-13	1.53e-11
WNT2B	wingless-type MMTV integration site family, member 2B	7482	WNT13	-3.36184	-1.74925	3.52e-08	5.33e-07
STAMBPL1	STAM binding protein-like 1	57559	ALMALPHA, AMSH-FP, AMSH-LP, BA399O19.2	-3.35893	-1.748	8.52e-12	1.95e-10
FAM20A	family with sequence similarity 20, member A	54757	AI1G, AIGFS, FP2747	-3.35583	-1.74667	1.87e-12	4.63e-11
DNAJC28	DnaJ (Hsp40) homolog, subfamily C, member 28	54943	C21ORF55, C21ORF78	-3.34988	-1.74411	0.003396	0.016862
SQRDL	sulfide quinone reductase-like (yeast)	58472	CGI-44, PRO1975, SQOR	-3.34443	-1.74176	4.17e-05	0.000359
BLVRB	biliverdin reductase B	645	BVRB, FLR, HEL-S-10, SDR43U1	-3.342	-1.74071	7.55e-06	7.57e-05
TMEM26	transmembrane protein 26	219623	-	-3.3413	-1.74041	2.28e-07	2.99e-06
NTSR1	neurotensin receptor 1 (high affinity)	4923	NTR	-3.33559	-1.73794	0.005963	0.027088
CMBL	carboxymethylenebutenolidase homolog (Pseudomonas)	134147	JS-1	-3.33191	-1.73635	1.70e-17	6.57e-16
HSPB2	heat shock 27kDa protein 2	3316	HSP27, HS.78846, LOH11CR1K, MKBP	-3.32405	-1.73294	0.005546	0.025468
SYNGR1	synaptogyrin 1	9145	-	-3.32271	-1.73236	2.14e-15	7.05e-14
FAM110B	family with sequence similarity 110, member B	90362	C8ORF72	-3.31926	-1.73086	0.00041	0.002747
PER1	period circadian clock 1	5187	PER, RIGUI, HPER	-3.3187	-1.73062	2.13e-09	3.76e-08
CDKL1	cyclin-dependent kinase-like 1 (CDC2-related kinase)	8814	KKIALRE, P42	-3.3168	-1.72979	5.29e-06	5.47e-05
RNF125	ring finger protein 125, E3 ubiquitin protein ligase	54941	TNORS, TRAC-1, TRAC1	-3.31493	-1.72898	3.44e-05	0.000301
TTYH2	tweety family member 2	94015	C17ORF29	-3.31415	-1.72864	7.21e-05	0.00059
LPIN3	lipin 3	64900	LIPN3L, SMP2	-3.30949	-1.72661	0.000665	0.004197
CHADL	chondroadherin-like	150356	SLRR4B	-3.30651	-1.72531	0.000723	0.004519
KHDC1	KH homology domain containing 1	80759	C6ORF147, C6ORF148, EM:AC019205.8, NDG1, BA257K9.4	-3.30097	-1.72289	1.35e-05	0.000129
FRMPD4	FERM and PDZ domain containing 4	9758	PDZD10, PDZK10	-3.29857	-1.72184	0.000855	0.0052
RGN	regucalcin	9104	GNL, HEL-S-41, RC, SMP30	-3.29229	-1.71909	0.00124	0.007139
TMEM140	transmembrane protein 140	55281	-	-3.28686	-1.71671	0.000819	0.005012
ZNF395	zinc finger protein 395	55893	HDBP-2, HDBP2, HDRF-2, PBF, PRF-1, PRF1, SI-1-8-14	-3.28627	-1.71645	1.19e-12	3.01e-11
PRR7	proline rich 7 (synaptic)	80758	-	-3.28613	-1.71639	0.004554	0.021562
EPHX1	epoxide hydrolase 1, microsomal (xenobiotic)	2052	EPHX, EPOX, HYL1, MEH	-3.27712	-1.71243	1.71e-07	2.30e-06
KCNK2	potassium channel, two pore domain subfamily K, member 2	3776	K2P2.1, TPKC1, TREK, TREK-1, TREK1, HTREK-1C, HTREK-1E	-3.27696	-1.71236	2.43e-10	4.88e-09
ASIC1	acid sensing (proton gated) ion channel 1	41	ACCN2, ASIC, BNAC2	-3.27388	-1.711	9.82e-07	1.15e-05
PPAP2B	phosphatidic acid phosphatase type 2B	8613	DRI42, LPP3, PAP2B, VCIP, PLPP3	-3.2702	-1.70938	1.41e-19	6.41e-18
TSPAN10	tetraspanin 10	83882	OCSP	-3.26649	-1.70774	0.000447	0.002969
OPRL1	opiate receptor-like 1	4987	KOR-3, NOCIR, OOR, ORL1	-3.26601	-1.70753	8.77e-08	1.23e-06
ADRB2	adrenoceptor beta 2, surface	154	ADRB2R, ADRBR, B2AR, BAR, BETA2AR	-3.26576	-1.70742	0.000849	0.005169
SEMA6D	sema domain, transmembrane domain (TM), and cytoplasmic domain, (semaphorin) 6D	80031	-	-3.26499	-1.70708	0.000186	0.001383
BIN1	bridging integrator 1	274	AMPH2, AMPHL, SH3P9	-3.25023	-1.70054	1.01e-08	1.64e-07
RGS17	regulator of G-protein signaling 17	26575	RGS-17, RGSZ2, HRGS17	-3.24631	-1.6988	2.16e-08	3.40e-07
AGER	advanced glycosylation end product-specific receptor	177	RAGE	-3.24329	-1.69746	1.25e-05	0.00012
PPP2R5A	protein phosphatase 2, regulatory subunit B', alpha	5525	B56A, PR61A	-3.24053	-1.69623	2.94e-12	7.12e-11
PLAU	plasminogen activator, urokinase	5328	ATF, BDPLT5, QPD, UPA, URK, U-PA, PLAU (UPA)	-3.23992	-1.69596	3.56e-11	7.68e-10
FANCC	Fanconi anemia, complementation group C	2176	FA3, FAC, FACC	-3.23472	-1.69364	1.59e-16	5.81e-15
NFIA	nuclear factor I/A	4774	CTF, NF-I/A, NF1-A, NFI-A, NFI-L	-3.23378	-1.69322	0.000444	0.002949
BMP2	bone morphogenetic protein 2	650	BDA2, BMP2A	-3.22601	-1.68975	3.36e-10	6.66e-09
KRT19	keratin 19, type I	3880	CK19, K19, K1CS	-3.22594	-1.68972	0.000148	0.001129
RILP	Rab interacting lysosomal protein	83547	PP10141	-3.22377	-1.68875	0.000148	0.00113
HACD4	3-hydroxyacyl-CoA dehydratase 4	401494	PTPLAD2	-3.22089	-1.68746	1.61e-09	2.89e-08
RNASET2	ribonuclease T2	8635	RNASE6PL, BA514O12.3	-3.21991	-1.68702	0.000115	0.0009
CCDC28B	coiled-coil domain containing 28B	79140	-	-3.21253	-1.68371	0.000425	0.002839
ABCA7	ATP-binding cassette, sub-family A (ABC1), member 7	10347	ABCA-SSN, ABCX	-3.20477	-1.68022	3.20e-05	0.000282
OCEL1	occludin/ELL domain containing 1	79629	FWP009, S863-9	-3.20297	-1.67941	2.09e-05	0.00019
TNFSF12	tumor necrosis factor (ligand) superfamily, member 12	8742	APO3L, DR3LG, TWEAK	-3.1994	-1.6778	0.000713	0.004467
ANG	angiogenin, ribonuclease, RNase A family, 5	283	ALS9, HEL168, RAA1, RNASE4, RNASE5	-3.19554	-1.67606	0.000397	0.002671
B4GALNT4	beta-1,4-N-acetyl-galactosaminyl transferase 4	338707	-	-3.19162	-1.67429	2.58e-05	0.000231
PSEN2	presenilin 2	5664	AD3L, AD4, CMD1V, PS2, STM2	-3.18709	-1.67224	1.62e-14	4.90e-13
EFHC2	EF-hand domain (C-terminal) containing 2	80258	MRX74, DJ1158H2.1	-3.18634	-1.6719	0.003479	0.017217
KIAA0513	KIAA0513	9764	-	-3.18519	-1.67138	1.21e-19	5.54e-18
AC073111.5				-3.1819	-1.66989	3.55e-06	3.81e-05
FES	FES proto-oncogene, tyrosine kinase	2242	FPS	-3.18107	-1.66951	3.71e-07	4.66e-06
FOXL2	forkhead box L2	668	BPES, BPES1, PFRK, PINTO, POF3	-3.17752	-1.6679	3.33e-06	3.59e-05
RILPL2	Rab interacting lysosomal protein-like 2	196383	RLP2	-3.17413	-1.66636	2.11e-09	3.73e-08
IKBKE	inhibitor of kappa light polypeptide gene enhancer in B-cells, kinase epsilon	9641	IKK-E, IKK-I, IKKE, IKKI	-3.16611	-1.66271	1.44e-07	1.95e-06
HAAO	3-hydroxyanthranilate 3,4-dioxygenase	23498	3-HAO, HAO	-3.16216	-1.66091	2.80e-05	0.000249
FAM65C	family with sequence similarity 65, member C	140876	C20ORF175, C20ORF176, RIPOR3	-3.16148	-1.6606	3.80e-21	1.95e-19
TEF	thyrotrophic embryonic factor	7008	-	-3.16065	-1.66022	1.95e-15	6.45e-14
CDC42EP4	CDC42 effector protein (Rho GTPase binding) 4	23580	BORG4, CEP4, KAIA1777	-3.15896	-1.65945	7.58e-12	1.75e-10
CDCA7	cell division cycle associated 7	83879	JPO1	-3.15592	-1.65806	0.000257	0.001834
FAH	fumarylacetoacetate hydrolase (fumarylacetoacetase)	2184	-	-3.15585	-1.65803	3.34e-07	4.23e-06
ZFHX4	zinc finger homeobox 4	79776	ZFH4, ZHF4	-3.15301	-1.65673	5.94e-08	8.63e-07
FBXL15	F-box and leucine-rich repeat protein 15	79176	FBXO37, FBL15, JET, PSD	-3.15301	-1.65673	0.001359	0.007721
MYO7A	myosin VIIA	4647	DFNA11, DFNB2, MYOVIIA, MYU7A, NSRD2, USH1B	-3.15292	-1.65669	0.000151	0.001148
CRIP1	cysteine-rich protein 1 (intestinal)	1396	CRHP, CRIP, CRP-1, CRP1	-3.1472	-1.65407	0.002166	0.011572
COLEC12	collectin sub-family member 12	81035	CLP1, NSR2, SCARA4, SRCL	-3.13568	-1.64878	1.97e-12	4.86e-11
RFX8	RFX family member 8, lacking RFX DNA binding domain	731220	-	-3.1288	-1.64561	2.97e-15	9.64e-14
GCAT	glycine C-acetyltransferase	23464	KBL	-3.12624	-1.64443	0.000785	0.004857
AK8	adenylate kinase 8	158067	AK 8, C9ORF98, DDX31	-3.11897	-1.64107	0.002587	0.013427
LY96	lymphocyte antigen 96	23643	ESOP-1, MD-2, MD2, LY-96	-3.11066	-1.63722	2.34e-05	0.000211
SLC15A3	solute carrier family 15 (oligopeptide transporter), member 3	51296	OCTP, PHT2, PTR3	-3.10988	-1.63686	0.000823	0.00503
LURAP1	leucine rich adaptor protein 1	541468	C1ORF190, LRAP35A, LRP35A	-3.10194	-1.63317	2.87e-07	3.70e-06
CDC42EP2	CDC42 effector protein (Rho GTPase binding) 2	10435	BORG1, CEP2	-3.10061	-1.63255	1.25e-06	1.43e-05
TNFRSF14	tumor necrosis factor receptor superfamily, member 14	8764	ATAR, CD270, HVEA, HVEM, LIGHTR, TR2	-3.08958	-1.62741	1.45e-09	2.60e-08
BDKRB2	bradykinin receptor B2	624	B2R, BK-2, BK2, BKR2, BRB2	-3.08568	-1.62559	3.86e-18	1.58e-16
RAB6B	RAB6B, member RAS oncogene family	51560	-	-3.0812	-1.62349	3.71e-07	4.66e-06
RNF208	ring finger protein 208	727800	-	-3.0775	-1.62176	0.000304	0.002121
APOBEC3G	apolipoprotein B mRNA editing enzyme, catalytic polypeptide-like 3G	60489	A3G, ARCD, ARP-9, ARP9, CEM-15, CEM15, MDS019, BK150C2.7, DJ494G10.1	-3.0765	-1.62129	2.36e-05	0.000213
SNTA1	syntrophin, alpha 1	6640	LQT12, SNT1, TACIP1, DJ1187J4.5	-3.07627	-1.62118	1.46e-05	0.000139
NT5DC1	5'-nucleotidase domain containing 1	221294	C6ORF200, LP2642, NT5C2L1	-3.07447	-1.62034	6.03e-18	2.39e-16
NHSL2	NHS-like 2	340527	-	-3.06356	-1.61521	0.000239	0.001725
ISG15	ISG15 ubiquitin-like modifier	9636	G1P2, IFI15, IMD38, IP17, UCRP, HUCRP	-3.05709	-1.61216	0.001354	0.007701
CERS4	ceramide synthase 4	79603	LASS4, TRH1	-3.0529	-1.61018	1.73e-05	0.000161
C16orf86	chromosome 16 open reading frame 86	388284	-	-3.04966	-1.60865	0.000771	0.004776
TMEM159	transmembrane protein 159	57146	-	-3.0481	-1.60791	2.17e-12	5.32e-11
AKR1C1	aldo-keto reductase family 1, member C1	1645	2-ALPHA-HSD, 20-ALPHA-HSD, C9, DD1, DD1/DD2, DDH, DDH1, H-37, HAKRC, HBAB, MBAB	-3.03717	-1.60273	7.41e-09	1.23e-07
FOXF2	forkhead box F2	2295	FKHL6, FREAC-2, FREAC2	-3.03663	-1.60247	3.19e-15	1.03e-13
ZNF581	zinc finger protein 581	51545	HSPC189	-3.03518	-1.60178	0.000104	0.000822
ISPD	isoprenoid synthase domain containing	729920	MDDGA7, MDDGC7, NIP, HCG_1745121	-3.03482	-1.60161	2.17e-07	2.86e-06
ZNF540	zinc finger protein 540	163255	NBLA10512	-3.03303	-1.60076	7.84e-05	0.000638
TRAPPC2L	trafficking protein particle complex 2-like	51693	HSPC176	-3.03133	-1.59995	2.31e-05	0.000208
GPR162	G protein-coupled receptor 162	27239	A-2, GRCA	-3.02197	-1.59549	5.30e-09	8.94e-08
PPA1	pyrophosphatase (inorganic) 1	5464	HEL-S-66P, IOPPP, PP, PP1, SID6-8061	-3.02191	-1.59546	2.44e-08	3.80e-07
MAPT	microtubule-associated protein tau	4137	DDPAC, FTDP-17, MAPTL, MSTD, MTBT1, MTBT2, PPND, PPP1R103, TAU	-3.02138	-1.59521	2.42e-06	2.66e-05
CC2D2A	coiled-coil and C2 domain containing 2A	57545	JBTS9, MKS6	-3.02107	-1.59506	9.62e-09	1.57e-07
RAC2	ras-related C3 botulinum toxin substrate 2 (rho family, small GTP binding protein Rac2)	5880	EN-7, GX, HSPC022, P21-RAC2	-3.01988	-1.59449	0.000599	0.003827
IGFBP2	insulin-like growth factor binding protein 2, 36kDa	3485	IBP2, IGF-BP53	-3.01919	-1.59416	0.000261	0.001861
CEMIP	cell migration inducing protein, hyaluronan binding	57214	CCSP1, KIAA1199, TMEM2L	-3.0167	-1.59297	1.00e-07	1.40e-06
SYTL3	synaptotagmin-like 3	94120	SLP3	-3.01304	-1.59122	0.000102	0.000809
TGFB3	transforming growth factor, beta 3	7043	ARVD, ARVD1, RNHF, TGF-BETA3	-3.00918	-1.58937	1.00e-09	1.84e-08
PLCXD1	phosphatidylinositol-specific phospholipase C, X domain containing 1	55344	LL0XNC01-136G2.1	-3.00899	-1.58928	1.66e-10	3.38e-09
LAYN	layilin	143903	-	-3.00559	-1.58765	5.61e-08	8.21e-07
IGFBP4	insulin-like growth factor binding protein 4	3487	BP-4, HT29-IGFBP, IBP4, IGFBP-4	-3.00153	-1.5857	2.53e-05	0.000226
ADCK3	aarF domain containing kinase 3	56997	ARCA2, CABC1, COQ10D4, COQ8, SCAR9, COQ8A	-2.99871	-1.58434	6.21e-09	1.04e-07
RTN4RL1	reticulon 4 receptor-like 1	146760	NGRH2, NGR3	-2.99638	-1.58322	0.000645	0.004093
CTSL	cathepsin L	1514	CATL, CTSL1, MEP	-2.9963	-1.58318	6.52e-11	1.37e-09
GSTM4	glutathione S-transferase mu 4	2948	GSTM4-4, GTM4	-2.98649	-1.57845	2.26e-08	3.54e-07
LRRC45	leucine rich repeat containing 45	201255	-	-2.98301	-1.57677	0.003103	0.015635
SAMD13	sterile alpha motif domain containing 13	148418	HSD-41, HSD-42	-2.98221	-1.57638	0.000309	0.00215
ALDH3A1	aldehyde dehydrogenase 3 family, member A1	218	ALDH3, ALDHIII	-2.98024	-1.57543	1.05e-06	1.22e-05
LBX2	ladybird homeobox 2	85474	LP3727	-2.98024	-1.57543	0.000334	0.002302
ETFB	electron-transfer-flavoprotein, beta polypeptide	2109	FP585, MADD	-2.97451	-1.57265	0.000537	0.003482
C10orf107	chromosome 10 open reading frame 107	219621	BA63A2.1, CABCOCO1	-2.97251	-1.57168	0.000429	0.002859
WDFY4	WDFY family member 4	57705	C10ORF64	-2.97168	-1.57128	0.004336	0.020692
HSD17B13	hydroxysteroid (17-beta) dehydrogenase 13	345275	HMFN0376, NIIL497, SCDR9, SDR16C3	-2.96442	-1.56775	0.000613	0.003913
ADAM28	ADAM metallopeptidase domain 28	10863	ADAM 28, MDC-L, MDCL, EMDC II, EMDCII	-2.95941	-1.56531	0.000108	0.000851
ZNF589	zinc finger protein 589	51385	SZF1	-2.95849	-1.56486	5.70e-06	5.86e-05
PPM1N	protein phosphatase, Mg2+/Mn2+ dependent, 1N (putative)	147699	-	-2.95476	-1.56304	0.000481	0.003163
ADH5	alcohol dehydrogenase 5 (class III), chi polypeptide	128	ADH-3, ADHX, FALDH, FDH, GSH-FDH, GSNOR	-2.94456	-1.55805	3.41e-30	2.59e-28
HEXIM2	hexamethylene bis-acetamide inducible 2	124790	L3	-2.94044	-1.55603	0.00038	0.002573
SAT2	spermidine/spermine N1-acetyltransferase family member 2	112483	SSAT2	-2.94031	-1.55597	2.40e-05	0.000216
CDH18	cadherin 18, type 2	1016	CDH14, CDH14L, CDH24	-2.93972	-1.55568	5.20e-06	5.39e-05
LPAR1	lysophosphatidic acid receptor 1	1902	EDG2, GPR26, GPCR26, LPA1, MREC1.3, VZG1, EDG-2, REC.1.3, VZG-1	-2.93852	-1.55509	1.07e-27	7.33e-26
XRCC6BP1	XRCC6 binding protein 1	91419	KUB3, ATP23	-2.93144	-1.55161	0.000151	0.001144
TEX264	testis expressed 264	51368	ZSIG11	-2.93097	-1.55138	9.11e-06	8.99e-05
FAM110A	family with sequence similarity 110, member A	83541	C20ORF55, F10, BA371L19.3	-2.9246	-1.54824	0.002366	0.012441
RGAG4	retrotransposon gag domain containing 4	340526	6430402L03RIK, MAR5, MART5, RTL5	-2.92409	-1.54799	1.67e-20	8.23e-19
CRABP2	cellular retinoic acid binding protein 2	1382	CRABP-II, RBP6	-2.92351	-1.5477	1.04e-09	1.92e-08
PHACTR1	phosphatase and actin regulator 1	221692	RPEL, RPEL1, DJ257A7.2	-2.92211	-1.54701	0.000238	0.001721
PLXNA2	plexin A2	5362	OCT, PLXN2	-2.92114	-1.54653	0.00647	0.029048
LOC81691	exonuclease NEF-sp	81691	-, REXO5	-2.92085	-1.54639	3.12e-09	5.41e-08
CACNB4	calcium channel, voltage-dependent, beta 4 subunit	785	CAB4, CACNLB4, EA5, EIG9, EJM, EJM4, EJM6	-2.91877	-1.54536	8.69e-05	0.0007
KBTBD3	kelch repeat and BTB (POZ) domain containing 3	143879	BKLHD3	-2.91222	-1.54212	0.000147	0.00112
PSRC1	proline/serine-rich coiled-coil 1	84722	DDA3, FP3214	-2.912	-1.54201	0.003493	0.017271
NQO1	NAD(P)H dehydrogenase, quinone 1	1728	DHQU, DIA4, DTD, NMOR1, NMORI, QR1	-2.91028	-1.54116	1.87e-11	4.12e-10
HSD11B1L	hydroxysteroid (11-beta) dehydrogenase 1-like	374875	11-DH3, 11-BETA-HSD3, HSD3, SCDR10, SCDR10B, SDR26C2	-2.91026	-1.54115	0.000337	0.00232
TMEM100	transmembrane protein 100	55273	-	-2.90847	-1.54026	3.74e-06	3.98e-05
PDE5A	phosphodiesterase 5A, cGMP-specific	8654	CGB-PDE, CN5A, PDE5	-2.90702	-1.53954	1.95e-06	2.17e-05
ROR2	receptor tyrosine kinase-like orphan receptor 2	4920	BDB, BDB1, NTRKR2	-2.90657	-1.53932	3.13e-28	2.17e-26
EVA1B	eva-1 homolog B (C. elegans)	55194	C1ORF78, FAM176B	-2.90492	-1.5385	0.003024	0.015285
IMP3	IMP3, U3 small nucleolar ribonucleoprotein	55272	BRMS2, C15ORF12, MRPS4	-2.90188	-1.53699	5.72e-05	0.000476
NR4A2	nuclear receptor subfamily 4, group A, member 2	4929	HZF-3, NOT, NURR1, RNR1, TINUR	-2.89782	-1.53497	5.48e-05	0.000458
EPHX2	epoxide hydrolase 2, cytoplasmic	2053	CEH, SEH	-2.89401	-1.53307	0.000118	0.000919
ALDH6A1	aldehyde dehydrogenase 6 family, member A1	4329	MMSADHA, MMSDH	-2.89297	-1.53255	2.51e-08	3.91e-07
NEMP2	nuclear envelope integral membrane protein 2	100131211	TMEM194B	-2.89295	-1.53254	0.000816	0.004999
HDAC10	histone deacetylase 10	83933	HD10	-2.89012	-1.53113	0.000233	0.001691
HADH	hydroxyacyl-CoA dehydrogenase	3033	HAD, HADH1, HADHSC, HCDH, HHF4, MSCHAD, SCHAD	-2.8901	-1.53112	2.56e-07	3.32e-06
CLGN	calmegin	1047	-	-2.88924	-1.53069	1.27e-05	0.000121
CASP10	caspase 10, apoptosis-related cysteine peptidase	843	ALPS2, FLICE2, MCH4	-2.88856	-1.53035	2.35e-07	3.08e-06
PKP3	plakophilin 3	11187	-	-2.88786	-1.53	0.004944	0.023111
SPTLC3	serine palmitoyltransferase, long chain base subunit 3	55304	C20ORF38, LCB2B, LCB3, SPT3, SPTLC2L, DJ718P11, DJ718P11.1, HLCB2B	-2.88642	-1.52928	3.43e-10	6.79e-09
OBFC1	oligonucleotide/oligosaccharide-binding fold containing 1	79991	AAF-44, AAF44, RPA-32, STN1, BA541N10.2	-2.88608	-1.52911	1.48e-12	3.69e-11
ADGRG6	adhesion G protein-coupled receptor G6	57211	APG1, DREG, GPR126, PS1TP2, VIGR	-2.88388	-1.52801	0.001421	0.008032
DTNBP1	dystrobrevin binding protein 1	84062	BLOC1S8, DBND, HPS7, MY031, SDY	-2.88252	-1.52733	2.58e-05	0.000231
AQP3	aquaporin 3 (Gill blood group)	360	AQP-3, GIL	-2.87974	-1.52594	3.68e-08	5.56e-07
TMEM101	transmembrane protein 101	84336	-	-2.87516	-1.52364	0.000137	0.001058
ALDH3B1	aldehyde dehydrogenase 3 family, member B1	221	ALDH4, ALDH7	-2.87296	-1.52254	1.51e-16	5.54e-15
CTDSPL	CTD (carboxy-terminal domain, RNA polymerase II, polypeptide A) small phosphatase-like	10217	C3ORF8, HYA22, PSR1, RBSP3, SCP3	-2.8668	-1.51944	5.16e-26	3.28e-24
GRIA1	glutamate receptor, ionotropic, AMPA 1	2890	GLUH1, GLUR1, GLURA, GLUA1, HBGR1	-2.86418	-1.51812	5.95e-05	0.000495
ICAM3	intercellular adhesion molecule 3	3385	CD50, CDW50, ICAM-R	-2.85769	-1.51485	0.00059	0.003783
ADRA2A	adrenoceptor alpha 2A	150	ADRA2, ADRA2R, ADRAR, ALPHA2AAR, ZNF32	-2.85533	-1.51366	9.32e-09	1.52e-07
SAMD5	sterile alpha motif domain containing 5	389432	DJ875H10.1	-2.84496	-1.50841	1.08e-07	1.50e-06
POLR3GL	polymerase (RNA) III (DNA directed) polypeptide G (32kD)-like	84265	RPC32HOM, FLJ32422	-2.84414	-1.50799	2.12e-05	0.000193
PSD	pleckstrin and Sec7 domain containing	5662	EFA6, EFA6A, PSD1, TYL	-2.84283	-1.50733	4.72e-05	0.000401
SIGIRR	single immunoglobulin and toll-interleukin 1 receptor (TIR) domain	59307	TIR8	-2.84252	-1.50717	0.004974	0.023235
GMDS	GDP-mannose 4,6-dehydratase	2762	GMD, SDR3E1	-2.84128	-1.50654	0.000187	0.001391
SLC43A1	solute carrier family 43 (amino acid system L transporter), member 1	8501	LAT3, PB39, POV1, R00504	-2.83726	-1.5045	5.15e-07	6.33e-06
DDB2	damage-specific DNA binding protein 2, 48kDa	1643	DDBB, UV-DDB2	-2.83486	-1.50328	5.67e-10	1.09e-08
TMEM35	transmembrane protein 35	59353	-, TMEM35A	-2.83426	-1.50297	5.10e-14	1.48e-12
LY6E	lymphocyte antigen 6 complex, locus E	4061	RIG-E, RIGE, SCA-2, SCA2, TSA-1	-2.83329	-1.50248	0.00011	0.000865
GLRX5	glutaredoxin 5	51218	C14ORF87, FLB4739, GRX5, PR01238, PRO1238, PRSA	-2.83308	-1.50237	5.12e-05	0.000432
SEMA3A	sema domain, immunoglobulin domain (Ig), short basic domain, secreted, (semaphorin) 3A	10371	COLL1, HH16, HSEMA-I, HSEMA-III, SEMA1, SEMAD, SEMAIII, SEMAL, SEMD, COLL-1	-2.8327	-1.50218	2.48e-07	3.23e-06
TNNC2	troponin C type 2 (fast)	7125	-	-2.82843	-1.5	0.008239	0.035423
ACVRL1	activin A receptor type II-like 1	94	ACVRLK1, ALK-1, ALK1, HHT, HHT2, ORW2, SKR3, TSR-I	-2.82731	-1.49943	4.21e-09	7.17e-08
MAPRE3	microtubule-associated protein, RP/EB family, member 3	22924	EB3, EBF3, EBF3-S, RP3	-2.82635	-1.49894	5.93e-13	1.54e-11
SLC4A11	solute carrier family 4, sodium borate transporter, member 11	83959	BTR1, CDPD1, CHED2, NABC1, DJ794I6.2	-2.82402	-1.49775	0.000361	0.002464
METTL7A	methyltransferase like 7A	25840	AAM-B	-2.8215	-1.49646	6.09e-14	1.75e-12
KANTR	KDM5C adjacent non-coding transcript	102723508	LINC01155, SPASM	-2.82122	-1.49632	0.001693	0.009379
SLC48A1	solute carrier family 48 (heme transporter), member 1	55652	HRG-1, HRG1, HHRG-1	-2.8211	-1.49626	9.46e-08	1.32e-06
FGF7	fibroblast growth factor 7	2252	HBGF-7, KGF	-2.81751	-1.49442	8.73e-06	8.66e-05
TGFBR3L	transforming growth factor, beta receptor III-like	100507588	TGFR-3L	-2.81577	-1.49353	0.008501	0.036308
JADE2	jade family PHD finger 2	23338	JADE-2, PHF15	-2.81134	-1.49126	8.58e-13	2.20e-11
TWIST1	twist family bHLH transcription factor 1	7291	ACS3, BPES2, BPES3, CRS, CRS1, CSO, SCS, TWIST, BHLHA38	-2.80951	-1.49032	9.61e-08	1.34e-06
C16orf74	chromosome 16 open reading frame 74	404550	-	-2.8065	-1.48877	0.010901	0.044616
RBM43	RNA binding motif protein 43	375287	C2ORF38	-2.80548	-1.48825	0.000332	0.002291
KATNAL2	katanin p60 subunit A-like 2	83473	-	-2.80278	-1.48686	1.36e-05	0.00013
TWIST2	twist family bHLH transcription factor 2	117581	AMS, BBRSAY, DERMO1, FFDD3, SETLSS, BHLHA39	-2.80249	-1.48671	5.90e-05	0.000491
DCXR	dicarbonyl/L-xylulose reductase	51181	DCR, HCR2, HCRII, KIDCR, P34H, PNTSU, SDR20C1, XR	-2.80148	-1.48619	0.002848	0.014529
ZNF385A	zinc finger protein 385A	25946	HZF, RZF, ZFP385, ZNF385	-2.80074	-1.48581	5.18e-06	5.38e-05
ERMP1	endoplasmic reticulum metallopeptidase 1	79956	FXNA, KIAA1815, BA207C16.3	-2.80018	-1.48552	5.16e-07	6.33e-06
DNAH7	dynein, axonemal, heavy chain 7	56171	-	-2.79954	-1.48519	0.001019	0.006034
CEND1	cell cycle exit and neuronal differentiation 1	51286	BM88	-2.79888	-1.48485	0.002307	0.012194
FLT3LG	fms-related tyrosine kinase 3 ligand	2323	FL, FLT3L	-2.79712	-1.48394	9.79e-06	9.62e-05
ACCS	1-aminocyclopropane-1-carboxylate synthase homolog (Arabidopsis)(non-functional)	84680	ACS, PHACS	-2.79142	-1.481	2.27e-18	9.54e-17
GULP1	GULP, engulfment adaptor PTB domain containing 1	51454	CED-6, CED6, GULP	-2.78692	-1.47867	1.17e-05	0.000113
EVI2A	ecotropic viral integration site 2A	2123	EVDA, EVI-2A, EVI2	-2.78674	-1.47858	0.009369	0.039373
PSMB8	proteasome subunit beta 8	5696	ALDD, D6S216, D6S216E, JMP, LMP7, NKJO, PSMB5I, RING10	-2.78549	-1.47793	5.21e-06	5.40e-05
ABHD12	abhydrolase domain containing 12	26090	ABHD12A, BEM46L2, C20ORF22, PHARC, DJ965G21.2	-2.78076	-1.47548	1.57e-05	0.000147
IRX1	iroquois homeobox 1	79192	IRX-5, IRXA1	-2.78061	-1.4754	2.43e-07	3.17e-06
CUEDC1	CUE domain containing 1	404093	-	-2.7791	-1.47462	7.03e-07	8.45e-06
CABLES1	Cdk5 and Abl enzyme substrate 1	91768	CABL1, CABLES, HST2563, IK3-1	-2.77783	-1.47396	2.08e-11	4.58e-10
HMGN3	high mobility group nucleosomal binding domain 3	9324	PNAS-24, PNAS-25, TRIP7	-2.7776	-1.47384	6.28e-07	7.62e-06
CTSD	cathepsin D	1509	CLN10, CPSD, HEL-S-130P, CATHEPSIN D	-2.77072	-1.47026	0.002237	0.011905
NTN4	netrin 4	59277	PRO3091	-2.76851	-1.46911	2.26e-07	2.97e-06
HSPA1B	heat shock 70kDa protein 1B	3304	HSP70-1B, HSP70-2, HSP70.2	-2.76761	-1.46864	1.63e-06	1.83e-05
FAM217B	family with sequence similarity 217, member B	63939	C20ORF177, DJ551D2.5	-2.76644	-1.46803	4.73e-11	1.01e-09
TMEM53	transmembrane protein 53	79639	NET4	-2.76494	-1.46725	3.99e-06	4.24e-05
SERHL2	serine hydrolase-like 2	253190	DJ222E13.1	-2.76377	-1.46664	0.000563	0.003632
S100A4	S100 calcium binding protein A4	6275	18A2, 42A, CAPL, FSP1, MTS1, P9KA, PEL98	-2.76259	-1.46602	0.000337	0.002321
TMEM14A	transmembrane protein 14A	28978	C6ORF73, PTD011	-2.76213	-1.46578	4.01e-05	0.000346
PRDM8	PR domain containing 8	56978	PFM5	-2.75809	-1.46367	3.86e-12	9.20e-11
CDC42EP5	CDC42 effector protein (Rho GTPase binding) 5	148170	BORG3, CEP5	-2.7567	-1.46294	0.000326	0.002252
CYB5RL	cytochrome b5 reductase-like	606495	-	-2.75538	-1.46225	0.000267	0.001895
RAD9A	RAD9 checkpoint clamp component A	5883	RAD9	-2.75265	-1.46082	4.90e-10	9.47e-09
APOL1	apolipoprotein L, 1	8542	APO-L, APOL, APOL-I, FSGS4	-2.75194	-1.46045	2.56e-15	8.34e-14
TMEM205	transmembrane protein 205	374882	UNQ501	-2.75124	-1.46008	0.000701	0.004403
CLN5	ceroid-lipofuscinosis, neuronal 5	1203	NCL	-2.74944	-1.45914	4.88e-18	1.97e-16
PRRT3	proline-rich transmembrane protein 3	285368	-	-2.74891	-1.45886	9.71e-10	1.79e-08
LRRC46	leucine rich repeat containing 46	90506	-	-2.74607	-1.45737	0.001638	0.009106
GPM6B	glycoprotein M6B	2824	M6B	-2.74421	-1.45639	5.60e-26	3.55e-24
LIN7A	lin-7 homolog A (C. elegans)	8825	LIN-7A, LIN7, MALS-1, TIP-33, VELI1	-2.74149	-1.45496	3.77e-07	4.73e-06
C14orf93	chromosome 14 open reading frame 93	60686	-	-2.73972	-1.45403	1.64e-05	0.000153
SLC47A1	solute carrier family 47 (multidrug and toxin extrusion), member 1	55244	MATE1	-2.73767	-1.45295	0.000145	0.00111
RDH14	retinol dehydrogenase 14 (all-trans/9-cis/11-cis)	57665	PAN2, SDR7C4	-2.73386	-1.45094	0.002911	0.014799
HSPA1A	heat shock 70kDa protein 1A	3303	HEL-S-103, HSP70-1, HSP70-1A, HSP70.1, HSP70I, HSP72, HSPA1	-2.73161	-1.44975	4.52e-06	4.74e-05
OLFML1	olfactomedin-like 1	283298	UNQ564	-2.72667	-1.44714	3.24e-11	6.99e-10
SDHAF1	succinate dehydrogenase complex assembly factor 1	644096	LYRM8	-2.72565	-1.4466	0.001672	0.009287
B4GAT1	beta-1,4-glucuronyltransferase 1	11041	B3GN-T1, B3GNT1, B3GNT6, BETA3GNTI, MDDGA13, IGAT, IGNT	-2.72554	-1.44654	5.87e-07	7.15e-06
RBMS3	RNA binding motif, single stranded interacting protein 3	27303	-	-2.72131	-1.4443	3.46e-14	1.01e-12
MPP1	membrane protein, palmitoylated 1, 55kDa	4354	AAG12, DXS552E, EMP55, MRG1, PEMP	-2.71982	-1.44351	3.67e-11	7.90e-10
GRASP	GRP1 (general receptor for phosphoinositides 1)-associated scaffold protein	160622	TAMALIN	-2.71575	-1.44135	1.04e-05	0.000102
PBK	PDZ binding kinase	55872	CT84, HEL164, NORI-3, SPK, TOPK	-2.71358	-1.4402	0.002271	0.012053
TRNP1	TMF1-regulated nuclear protein 1	388610	C1ORF225, TNRP	-2.71052	-1.43857	6.11e-06	6.24e-05
KIT	v-kit Hardy-Zuckerman 4 feline sarcoma viral oncogene homolog	3815	C-KIT, CD117, PBT, SCFR	-2.71033	-1.43847	0.004161	0.019993
ORAI3	ORAI calcium release-activated calcium modulator 3	93129	TMEM142C	-2.71001	-1.4383	1.75e-05	0.000162
IL11RA	interleukin 11 receptor, alpha	3590	CRSDA	-2.70435	-1.43528	2.26e-05	0.000205
DNALI1	dynein, axonemal, light intermediate chain 1	7802	P28, DJ423B22.5, HP28	-2.70354	-1.43485	1.01e-15	3.43e-14
NRM	nurim (nuclear envelope membrane protein)	11270	NRM29	-2.70285	-1.43448	1.18e-05	0.000114
CHEK2	checkpoint kinase 2	11200	CDS1, CHK2, HUCDS1, LFS2, PP1425, RAD53, HCDS1	-2.70144	-1.43373	1.27e-05	0.000122
C19orf18	chromosome 19 open reading frame 18	147685	-	-2.69878	-1.43231	0.008813	0.037366
ANGPTL2	angiopoietin-like 2	23452	ARP2, HARP	-2.69772	-1.43174	6.57e-18	2.59e-16
FXYD1	FXYD domain containing ion transport regulator 1	5348	PLM	-2.69708	-1.4314	0.002679	0.013823
PARP10	poly (ADP-ribose) polymerase family, member 10	84875	ARTD10	-2.69619	-1.43092	0.000127	0.000987
ASPRV1	aspartic peptidase, retroviral-like 1	151516	MUNO, SASP, SASPASE, TAPS	-2.69473	-1.43014	0.002344	0.012356
SLC22A18	solute carrier family 22, member 18	5002	BWR1A, BWSCR1A, HET, IMPT1, ITM, ORCTL2, SLC22A1L, TSSC5, P45-BWR1A	-2.69434	-1.42993	0.000127	0.000985
PPAP2C	phosphatidic acid phosphatase type 2C	8612	LPP2, PAP-2C, PAP2-G, PLPP2	-2.69256	-1.42898	4.91e-05	0.000416
MNS1	meiosis-specific nuclear structural 1	55329	SPATA40	-2.69178	-1.42856	0.00053	0.003451
NPHP1	nephronophthisis 1 (juvenile)	4867	JBTS4, NPH1, SLSN1	-2.69021	-1.42772	0.009145	0.03858
NME3	NME/NM23 nucleoside diphosphate kinase 3	4832	DR-NM23, NDPK-C, NDPKC, NM23-H3, NM23H3, C371H6.2	-2.68764	-1.42634	0.002697	0.013896
SELENBP1	selenium binding protein 1	8991	HEL-S-134P, LPSB, SBP56, SP56, HSBP	-2.68749	-1.42626	1.03e-06	1.20e-05
RAMP2	receptor (G protein-coupled) activity modifying protein 2	10266	-	-2.6863	-1.42562	0.008793	0.037321
SLC35E4	solute carrier family 35, member E4	339665	-	-2.68063	-1.42257	1.11e-05	0.000108
SNN	stannin	8303	-	-2.67817	-1.42125	7.75e-09	1.28e-07
GPRASP1	G protein-coupled receptor associated sorting protein 1	9737	GASP, GASP-1, GASP1	-2.67178	-1.4178	0.000434	0.002889
C9orf9	chromosome 9 open reading frame 9	11092	MAST, SPACA9	-2.67017	-1.41693	4.65e-07	5.75e-06
ARHGAP27	Rho GTPase activating protein 27	201176	CAMGAP1, PP905, SH3D20, SH3P20	-2.66377	-1.41347	0.000258	0.001842
HPCAL1	hippocalcin-like 1	3241	BDR1, HLP2, VILIP-3	-2.66169	-1.41234	1.06e-05	0.000104
GBP2	guanylate binding protein 2, interferon-inducible	2634	-	-2.66126	-1.41211	6.47e-12	1.51e-10
FAM149A	family with sequence similarity 149, member A	25854	MST119, MSTP119	-2.6466	-1.40414	0.011945	0.048119
CYP2U1	cytochrome P450, family 2, subfamily U, polypeptide 1	113612	P450TEC, SPG49, SPG56	-2.64651	-1.40409	3.58e-05	0.000312
LETM2	leucine zipper-EF-hand containing transmembrane protein 2	137994	-	-2.64621	-1.40393	0.004617	0.021777
UNC93B1	unc-93 homolog B1 (C. elegans)	81622	IIAE1, UNC93, UNC93B, UNC-93B1	-2.64477	-1.40314	1.20e-05	0.000116
SP110	SP110 nuclear body protein	3431	IFI41, IFI75, IPR1, VODI	-2.64455	-1.40302	5.06e-18	2.03e-16
LSS	lanosterol synthase (2,3-oxidosqualene-lanosterol cyclase)	4047	OSC	-2.64422	-1.40284	5.06e-21	2.56e-19
MEF2C	myocyte enhancer factor 2C	4208	C5DELQ14.3, DEL5Q14.3	-2.64191	-1.40158	1.11e-05	0.000108
POMGNT2	protein O-linked mannose N-acetylglucosaminyltransferase 2 (beta 1,4-)	84892	AGO61, C3ORF39, GTDC2, MDDGA8	-2.64182	-1.40153	3.17e-05	0.000279
MAPKBP1	mitogen-activated protein kinase binding protein 1	23005	JNKBP-1	-2.63832	-1.39962	6.82e-06	6.88e-05
GAMT	guanidinoacetate N-methyltransferase	2593	CCDS2, HEL-S-20, PIG2, TP53I2	-2.63395	-1.39723	0.004275	0.020448
TRIM6	tripartite motif containing 6	117854	RNF89	-2.62989	-1.395	4.36e-05	0.000373
PIANP	PILR alpha associated neural protein	196500	C12ORF53, LEDA1, PANP, LEDA-1	-2.62384	-1.39168	1.33e-09	2.40e-08
LRRC23	leucine rich repeat containing 23	10233	LRPB7	-2.62346	-1.39147	0.000544	0.003526
APOBEC3F	apolipoprotein B mRNA editing enzyme, catalytic polypeptide-like 3F	200316	A3F, ARP8, BK150C2.4.MRNA, KA6	-2.62124	-1.39025	3.22e-06	3.48e-05
SCN2A	sodium channel, voltage gated, type II alpha subunit	6326	BFIC3, BFIS3, BFNIS, EIEE11, HBA, HBSCI, HBSCII, NAC2, NA(V)1.2, NAV1.2, SCN2A1, SCN2A2	-2.62113	-1.39019	9.70e-05	0.000774
C5orf38	chromosome 5 open reading frame 38	153571	CEI, IRX2NB	-2.62008	-1.38961	0.000472	0.003112
ZBTB12	zinc finger and BTB domain containing 12	221527	BAT9, C6ORF46, D6S59E, G10, NG35	-2.6173	-1.38808	1.14e-07	1.58e-06
HDHD3	haloacid dehalogenase-like hydrolase domain containing 3	81932	2810435D12RIK, C9ORF158	-2.61676	-1.38778	0.000502	0.003293
CARD16	caspase recruitment domain family, member 16	114769	COP, COP1, PSEUDO-ICE	-2.61663	-1.38771	1.78e-05	0.000164
NTNG2	netrin G2	84628	LHLL9381, LMNT2, NTNG1, BA479K20.1	-2.61264	-1.38551	8.19e-08	1.16e-06
FNBP1	formin binding protein 1	23048	FBP17	-2.61074	-1.38446	2.32e-10	4.68e-09
APOL2	apolipoprotein L, 2	23780	APOL-II, APOL3	-2.60846	-1.3832	9.83e-08	1.37e-06
TFAP2A	transcription factor AP-2 alpha (activating enhancer binding protein 2 alpha)	7020	AP-2, AP-2ALPHA, AP2TF, BOFS, TFAP2	-2.6081	-1.383	2.21e-27	1.49e-25
AHR	aryl hydrocarbon receptor	196	BHLHE76	-2.6079	-1.38289	5.91e-14	1.71e-12
FOXRED2	FAD-dependent oxidoreductase domain containing 2	80020	ERFAD	-2.60774	-1.3828	3.81e-08	5.73e-07
STC2	stanniocalcin 2	8614	STC-2, STCRP	-2.60591	-1.38179	2.74e-14	8.13e-13
TMEM60	transmembrane protein 60	85025	C7ORF35, DC32	-2.60378	-1.38061	7.57e-05	0.000617
BTN3A3	butyrophilin, subfamily 3, member A3	10384	BTF3, BTN3.3	-2.6033	-1.38034	3.39e-12	8.14e-11
FAM167A	family with sequence similarity 167, member A	83648	C8ORF13, D8S265	-2.60148	-1.37933	3.37e-05	0.000295
SIX2	SIX homeobox 2	10736	-	-2.59694	-1.37681	5.54e-06	5.70e-05
GSTM5	glutathione S-transferase mu 5	2949	GSTM5-5, GTM5	-2.59433	-1.37536	3.74e-08	5.62e-07
KLHL13	kelch-like family member 13	90293	BKLHD2	-2.59418	-1.37528	3.68e-06	3.93e-05
SNTB1	syntrophin, beta 1 (dystrophin-associated protein A1, 59kDa, basic component 1)	6641	59-DAP, A1B, BSYN2, DAPA1B, SNT2, SNT2B1, TIP-43	-2.59337	-1.37483	4.91e-07	6.05e-06
FDXR	ferredoxin reductase	2232	ADXR	-2.59133	-1.37369	0.000364	0.002473
NAALADL1	N-acetylated alpha-linked acidic dipeptidase-like 1	10004	I100, NAALADASEL	-2.58601	-1.37073	0.000171	0.001278
MT1X	metallothionein 1X	4501	MT-1L, MT1	-2.58465	-1.36997	0.007065	0.031286
REEP6	receptor accessory protein 6	92840	C19ORF32, DP1L1, TB2L1	-2.5842	-1.36972	0.001274	0.0073
NQO2	NAD(P)H dehydrogenase, quinone 2	4835	DHQV, DIA6, NMOR2, QR2	-2.58277	-1.36892	1.10e-07	1.53e-06
SYPL2	synaptophysin-like 2	284612	MG29	-2.58125	-1.36807	0.005197	0.024064
STXBP6	syntaxin binding protein 6 (amisyn)	29091	HSPC156, AMISYN	-2.57707	-1.36573	0.010804	0.044286
NCKAP5	NCK-associated protein 5	344148	ERIH1, ERIH2, NAP5	-2.57707	-1.36573	0.000809	0.004967
RNF113A	ring finger protein 113A	7737	CWC24, RNF113, TTD5, ZNF183	-2.57605	-1.36516	0.008383	0.035893
GNRH1	gonadotropin-releasing hormone 1 (luteinizing-releasing hormone)	2796	GNRH, GRH, HH12, LHRH, LNRH	-2.57528	-1.36473	0.000247	0.001774
VPS37D	vacuolar protein sorting 37 homolog D (S. cerevisiae)	155382	WBSCR24	-2.57489	-1.36451	0.002099	0.011252
PEX11A	peroxisomal biogenesis factor 11 alpha	8800	PEX11-ALPHA, PMP28, HSPEX11P	-2.57262	-1.36324	1.45e-06	1.64e-05
TNFRSF11B	tumor necrosis factor receptor superfamily, member 11b	4982	OCIF, OPG, PDB5, TR1	-2.5725	-1.36317	5.58e-05	0.000466
EPOR	erythropoietin receptor	2057	EPO-R	-2.57121	-1.36245	2.54e-07	3.30e-06
MINK1	misshapen-like kinase 1	50488	B55, MAP4K6, MINK, YSK2, ZC3, HMINK, HMINKBETA	-2.5689	-1.36115	8.20e-13	2.11e-11
TMEM200B	transmembrane protein 200B	399474	TTMB	-2.56671	-1.35992	4.12e-10	8.04e-09
ARRB2	arrestin, beta 2	409	ARB2, ARR2, BARR2	-2.56577	-1.35939	1.06e-05	0.000103
IL16	interleukin 16	3603	LCF, NIL16, PRIL16, PRIL-16	-2.56369	-1.35822	0.000117	0.000916
EHMT2	euchromatic histone-lysine N-methyltransferase 2	10919	BAT8, C6ORF30, G9A, GAT8, KMT1C, NG36	-2.56308	-1.35788	1.48e-11	3.32e-10
ARL6IP5	ADP-ribosylation factor-like 6 interacting protein 5	10550	DERP11, GTRAP3-18, HSPC127, JWA, PRAF3, ADDICSIN, HP22, JMX	-2.56205	-1.3573	8.02e-22	4.25e-20
PLCL2	phospholipase C-like 2	23228	PLCE2	-2.56072	-1.35655	5.84e-08	8.50e-07
PTGFR	prostaglandin F receptor (FP)	5737	FP	-2.55728	-1.35461	7.44e-05	0.000607
SAV1	salvador family WW domain containing protein 1	60485	SAV, WW45, WWP4	-2.5562	-1.354	3.33e-09	5.76e-08
ARRB1	arrestin, beta 1	408	ARB1, ARR1	-2.55522	-1.35345	4.25e-14	1.24e-12
PLEKHA4	pleckstrin homology domain containing, family A (phosphoinositide binding specific) member 4	57664	PEPP1	-2.55213	-1.3517	5.03e-08	7.39e-07
C16orf89	chromosome 16 open reading frame 89	146556	-	-2.55186	-1.35155	0.000815	0.004994
FAM180A	family with sequence similarity 180, member A	389558	UNQ1940	-2.55052	-1.35079	1.91e-12	4.70e-11
RCOR2	REST corepressor 2	283248	-	-2.54902	-1.34994	0.001306	0.007462
MPG	N-methylpurine DNA glycosylase	4350	AAG, ADPG, APNG, CRA36.1, MDG, MID1, PIG11, PIG16, ANPG	-2.54886	-1.34985	0.001306	0.007462
CAT	catalase	847	-	-2.54815	-1.34945	1.85e-11	4.09e-10
TKT	transketolase	7086	HEL107, TK, TKT1	-2.54748	-1.34907	1.27e-08	2.05e-07
RASSF3	Ras association (RalGDS/AF-6) domain family member 3	283349	RASSF5	-2.5452	-1.34778	5.72e-16	1.99e-14
MAP3K5	mitogen-activated protein kinase kinase kinase 5	4217	ASK1, MAPKKK5, MEKK5	-2.5434	-1.34676	0.000125	0.000972
MBP	myelin basic protein	4155	-	-2.54236	-1.34617	0.000356	0.002434
AKR1C3	aldo-keto reductase family 1, member C3	8644	DD3, DDX, HA1753, HAKRB, HAKRE, HSD17B5, PGFS, HLUPGFS	-2.54224	-1.3461	4.10e-08	6.14e-07
PRKCDBP	protein kinase C, delta binding protein	112464	CAVIN3, HSRBC, SRBC, CAVIN-3	-2.5343	-1.34159	0.002578	0.013404
MKNK2	MAP kinase interacting serine/threonine kinase 2	2872	GPRK7, MNK2	-2.5338	-1.3413	1.52e-13	4.19e-12
BHLHE41	basic helix-loop-helix family, member e41	79365	BHLHB3, DEC2, SHARP1, HDEC2	-2.53193	-1.34024	0.000191	0.001417
ABHD8	abhydrolase domain containing 8	79575	-	-2.53104	-1.33973	0.000873	0.005288
MT1E	metallothionein 1E	4493	MT-1E, MT-IE, MT1, MTD	-2.53058	-1.33947	0.009126	0.03852
SH3BGRL3	SH3 domain binding glutamate-rich protein like 3	83442	HEL-S-297, SH3BP-1, TIP-B1	-2.5299	-1.33908	0.000655	0.004149
CMKLR1	chemerin chemokine-like receptor 1	1240	CHEMERINR, CHEMR23, DEZ, RVER1	-2.52955	-1.33888	0.005752	0.026261
GNAL	guanine nucleotide binding protein (G protein), alpha activating activity polypeptide, olfactory type	2774	DYT25	-2.52815	-1.33808	0.000401	0.002693
CITED2	Cbp/p300-interacting transactivator, with Glu/Asp-rich carboxy-terminal domain, 2	10370	ASD8, MRG-1, MRG1, P35SRJ, VSD2	-2.5271	-1.33748	1.49e-15	4.96e-14
PMVK	phosphomevalonate kinase	10654	HUMPMKI, PMK, PMKA, PMKASE	-2.52596	-1.33683	0.001496	0.008408
FAIM2	Fas apoptotic inhibitory molecule 2	23017	LFG, LFG2, NGP35, NMP35, TMBIM2	-2.5254	-1.33651	3.45e-09	5.93e-08
CA11	carbonic anhydrase XI	770	CARPX1	-2.52391	-1.33566	3.05e-09	5.30e-08
KIAA1683	KIAA1683	80726	-, IQCN	-2.518	-1.33228	3.63e-05	0.000316
LOC113230	uncharacterized protein LOC113230	113230	-, MISP3	-2.51654	-1.33144	0.006017	0.027312
GM2A	GM2 ganglioside activator	2760	GM2-AP, SAP-3	-2.51425	-1.33013	8.37e-08	1.18e-06
C9orf40	chromosome 9 open reading frame 40	55071	-	-2.50919	-1.32722	0.000816	0.004997
ADCK2	aarF domain containing kinase 2	90956	AARF	-2.50905	-1.32714	7.41e-05	0.000606
CIART	circadian associated repressor of transcription	148523	C1ORF51, CHRONO, GM129	-2.5047	-1.32464	1.07e-05	0.000105
DNAJB2	DnaJ (Hsp40) homolog, subfamily B, member 2	3300	CMT2T, DSMA5, HSJ-1, HSJ1, HSPF3	-2.49585	-1.31953	1.70e-05	0.000158
SNRNP25	small nuclear ribonucleoprotein 25kDa (U11/U12)	79622	C16ORF33	-2.49531	-1.31922	0.003267	0.016308
PKN3	protein kinase N3	29941	UTDP4-1	-2.49355	-1.3182	0.008366	0.035828
CAMKMT	calmodulin-lysine N-methyltransferase	79823	C2ORF34, CLNMT, CAM KMT, CAM, KMT	-2.48994	-1.31611	0.005636	0.02583
HSD17B14	hydroxysteroid (17-beta) dehydrogenase 14	51171	DHRS10, SDR47C1, RETSDR3	-2.48971	-1.31598	0.000124	0.000962
PIM2	Pim-2 proto-oncogene, serine/threonine kinase	11040	-	-2.48944	-1.31582	0.001779	0.00978
DPY19L2	dpy-19-like 2 (C. elegans)	283417	SPATA34, SPGF9	-2.48927	-1.31572	0.005505	0.025301
GYPC	glycophorin C (Gerbich blood group)	2995	CD236, CD236R, GE, GPC, GPD, GYPD, PAS-2, PAS-2'	-2.48782	-1.31488	0.006883	0.03058
ENKD1	enkurin domain containing 1	84080	C16ORF48, DAKV6410	-2.48654	-1.31414	0.001158	0.006761
TPPP3	tubulin polymerization-promoting protein family member 3	51673	CGI-38, TPPP/P20, P20, P25GAMMA	-2.48628	-1.31399	0.001434	0.008102
EBPL	emopamil binding protein-like	84650	EBRP	-2.48385	-1.31258	0.004236	0.020277
ITPK1	inositol-tetrakisphosphate 1-kinase	3705	ITRPK1	-2.4836	-1.31243	1.38e-07	1.87e-06
ECH1	enoyl CoA hydratase 1, peroxisomal	1891	HPXEL	-2.48261	-1.31186	0.001437	0.008115
EID2B	EP300 interacting inhibitor of differentiation 2B	126272	EID-2B, EID-3	-2.48249	-1.31179	0.007724	0.033605
CD163L1	CD163 molecule-like 1	283316	CD163B, M160	-2.48205	-1.31153	3.39e-12	8.14e-11
LRRC20	leucine rich repeat containing 20	55222	-	-2.48	-1.31034	0.001151	0.006725
WDR34	WD repeat domain 34	89891	DIC5, FAP133, SRTD11, BA216B9.3	-2.4782	-1.30929	0.002778	0.014252
SDCBP2	syndecan binding protein (syntenin) 2	27111	SITAC, SITAC18, ST-2	-2.47682	-1.30849	0.012226	0.049105
HEXDC	hexosaminidase (glycosyl hydrolase family 20, catalytic domain) containing	284004	-	-2.47674	-1.30844	0.001366	0.007758
BMPER	BMP binding endothelial regulator	168667	CRIM3, CV-2, CV2	-2.47665	-1.30839	0.001604	0.008936
PLCB1	phospholipase C, beta 1 (phosphoinositide-specific)	23236	EIEE12, PI-PLC, PLC-154, PLC-I, PLC154, PLCB1A, PLCB1B	-2.47543	-1.30768	0.000149	0.001134
SEMA4A	sema domain, immunoglobulin domain (Ig), transmembrane domain (TM) and short cytoplasmic domain, (semaphorin) 4A	64218	CORD10, RP35, SEMAB, SEMB	-2.47478	-1.3073	7.45e-06	7.47e-05
SLC40A1	solute carrier family 40 (iron-regulated transporter), member 1	30061	FPN1, HFE4, IREG1, MST079, MSTP079, MTP1, SLC11A3	-2.47452	-1.30715	4.18e-06	4.42e-05
AGBL5	ATP/GTP binding protein-like 5	60509	CCP5	-2.4726	-1.30603	2.97e-05	0.000263
ACSS2	acyl-CoA synthetase short-chain family member 2	55902	ACAS2, ACECS, ACS, ACSA, DJ1161H23.1	-2.47125	-1.30524	3.91e-10	7.69e-09
ARHGEF3	Rho guanine nucleotide exchange factor (GEF) 3	50650	GEF3, STA3, XPLN	-2.47096	-1.30507	0.00118	0.006859
NRP1	neuropilin 1	8829	BDCA4, CD304, NP1, NRP, VEGF165R, BDCD4	-2.46755	-1.30308	1.58e-05	0.000148
GLMP	glycosylated lysosomal membrane protein	112770	C1ORF85, NCU-G1	-2.4654	-1.30182	2.55e-09	4.45e-08
PHF1	PHD finger protein 1	5252	MTF2L2, PCL1, PHF2, TDRD19C, HPHF1	-2.4641	-1.30106	1.14e-06	1.31e-05
LRFN3	leucine rich repeat and fibronectin type III domain containing 3	79414	FIGLER1, SALM4	-2.46321	-1.30054	0.007194	0.031699
SMPDL3A	sphingomyelin phosphodiesterase, acid-like 3A	10924	ASM3A, ASML3A, YR36GH4.1	-2.4626	-1.30018	1.14e-07	1.58e-06
COL13A1	collagen, type XIII, alpha 1	1305	COLXIIIA1	-2.45946	-1.29834	2.21e-07	2.91e-06
C1orf233	chromosome 1 open reading frame 233	643988	-, FNDC10	-2.45607	-1.29635	0.009858	0.041121
IFFO1	intermediate filament family orphan 1	25900	HOM-TES-103, IFFO	-2.45527	-1.29588	3.51e-10	6.94e-09
KCND1	potassium channel, voltage gated Shal related subfamily D, member 1	3750	KV4.1	-2.45416	-1.29523	0.00024	0.00173
PPM1K	protein phosphatase, Mg2+/Mn2+ dependent, 1K	152926	BDP, MSUDMV, PP2CKAPPA, PP2CM, PTMP, UG0882E07	-2.4528	-1.29443	1.41e-10	2.89e-09
DHCR24	24-dehydrocholesterol reductase	1718	DCE, NBLA03646, SELADIN1, SELADIN-1	-2.45139	-1.2936	6.10e-14	1.75e-12
AIM1	absent in melanoma 1	202	CRYBG1, ST4	-2.44945	-1.29246	5.13e-05	0.000432
HPS3	Hermansky-Pudlak syndrome 3	84343	SUTAL	-2.44937	-1.29241	1.62e-09	2.90e-08
KIF17	kinesin family member 17	57576	KIF17B, KIF3X, KLP-2, OSM-3	-2.44618	-1.29053	0.000113	0.000885
CCHCR1	coiled-coil alpha-helical rod protein 1	54535	C6ORF18, HCR, SBP	-2.44504	-1.28986	2.27e-06	2.50e-05
LOXL4	lysyl oxidase-like 4	84171	LOXC	-2.44421	-1.28937	4.20e-20	1.98e-18
C20orf27	chromosome 20 open reading frame 27	54976	-	-2.44382	-1.28914	0.001293	0.007397
SMAD3	SMAD family member 3	4088	HSPC193, HST17436, JV15-2, LDS1C, LDS3, MADH3	-2.44333	-1.28885	3.10e-11	6.70e-10
PLIN2	perilipin 2	123	ADFP, ADRP	-2.44249	-1.28835	1.72e-09	3.07e-08
RAB3IL1	RAB3A interacting protein (rabin3)-like 1	5866	GRAB	-2.43927	-1.28645	1.13e-06	1.31e-05
LITAF	lipopolysaccharide-induced TNF factor	9516	PIG7, SIMPLE, TP53I7	-2.43662	-1.28488	2.52e-13	6.71e-12
SOX13	SRY (sex determining region Y)-box 13	9580	ICA12, SOX-13	-2.43616	-1.28461	0.000364	0.002473
CCDC115	coiled-coil domain containing 115	84317	CCP1	-2.43599	-1.28451	2.31e-07	3.02e-06
LIPA	lipase A, lysosomal acid, cholesterol esterase	3988	CESD, LAL	-2.43365	-1.28312	1.00e-06	1.17e-05
SEMA3B	sema domain, immunoglobulin domain (Ig), short basic domain, secreted, (semaphorin) 3B	7869	LUCA-1, SEMA5, SEMAA, SEMA, SEMAV	-2.43302	-1.28275	1.19e-05	0.000115
MROH6	maestro heat-like repeat family member 6	642475	C8ORF73	-2.43242	-1.28239	0.000795	0.0049
SFRP1	secreted frizzled-related protein 1	6422	FRP, FRP-1, FRP1, FRZA, SARP2	-2.4279	-1.27971	1.15e-06	1.33e-05
SPIRE2	spire-type actin nucleation factor 2	84501	SPIR-2	-2.42172	-1.27603	1.43e-06	1.62e-05
DPM3	dolichyl-phosphate mannosyltransferase polypeptide 3	54344	CDG1O	-2.42073	-1.27544	0.006297	0.028373
CDKN2C	cyclin-dependent kinase inhibitor 2C (p18, inhibits CDK4)	1031	INK4C, P18, P18-INK4C	-2.4197	-1.27483	5.59e-05	0.000466
AMIGO1	adhesion molecule with Ig-like domain 1	57463	ALI2, AMIGO, AMIGO-1	-2.41856	-1.27415	6.78e-06	6.85e-05
SLC9A3	solute carrier family 9, subfamily A (NHE3, cation proton antiporter 3), member 3	6550	NHE3	-2.41592	-1.27257	4.37e-05	0.000375
MCCC1	methylcrotonoyl-CoA carboxylase 1 (alpha)	56922	MCC-B, MCCA	-2.41578	-1.27249	6.55e-11	1.38e-09
ADAM22	ADAM metallopeptidase domain 22	53616	ADAM 22, MDC2	-2.41451	-1.27173	0.000362	0.002468
ACBD4	acyl-CoA binding domain containing 4	79777	HMFT0700	-2.41433	-1.27162	1.43e-05	0.000136
AGBL2	ATP/GTP binding protein-like 2	79841	CCP2	-2.41414	-1.27151	0.007155	0.03158
IDH1	isocitrate dehydrogenase 1 (NADP+), soluble	3417	HEL-216, HEL-S-26, IDCD, IDH, IDP, IDPC, PICD	-2.41359	-1.27118	1.79e-07	2.40e-06
GNAO1	guanine nucleotide binding protein (G protein), alpha activating activity polypeptide O	2775	EIEE17, G-ALPHA-O, GNAO	-2.41038	-1.26926	0.001015	0.00602
TYMS	thymidylate synthetase	7298	HST422, TMS, TS	-2.40812	-1.26791	1.56e-08	2.48e-07
TSPAN4	tetraspanin 4	7106	NAG-2, NAG2, TETRASPAN, TM4SF7, TSPAN-4	-2.40802	-1.26785	0.000154	0.00117
C1orf56	chromosome 1 open reading frame 56	54964	MENT	-2.40709	-1.26729	0.000114	0.000896
HDAC11	histone deacetylase 11	79885	HD11	-2.40532	-1.26623	4.58e-06	4.79e-05
SLC45A1	solute carrier family 45, member 1	50651	DNB5	-2.40187	-1.26416	0.000621	0.003959
PRRG1	proline rich Gla (G-carboxyglutamic acid) 1	5638	PRGP1	-2.39549	-1.26032	7.73e-05	0.00063
EFEMP1	EGF containing fibulin-like extracellular matrix protein 1	2202	DHRD, DRAD, FBLN3, FBNL, FIBL-3, MLVT, MTLV, S1-5	-2.39463	-1.2598	1.29e-16	4.72e-15
LAMTOR4	late endosomal/lysosomal adaptor, MAPK and MTOR activator 4	389541	C7ORF59	-2.39391	-1.25937	0.004224	0.020226
HHEX	hematopoietically expressed homeobox	3087	HEX, HMPH, HOX11L-PEN, PRH, PRHX	-2.39355	-1.25915	8.65e-07	1.03e-05
VAMP5	vesicle-associated membrane protein 5	10791	-	-2.39355	-1.25915	0.005452	0.025092
SMPD1	sphingomyelin phosphodiesterase 1, acid lysosomal	6609	ASM, ASMASE, NPD	-2.392	-1.25822	4.54e-06	4.75e-05
ROM1	retinal outer segment membrane protein 1	6094	ROM, ROSP1, RP7, TSPAN23	-2.38967	-1.25681	0.001691	0.009372
FUZ	fuzzy planar cell polarity protein	80199	FY, NTD	-2.38742	-1.25545	3.67e-08	5.54e-07
ITGA10	integrin, alpha 10	8515	PRO827	-2.38713	-1.25528	1.27e-06	1.45e-05
EMP3	epithelial membrane protein 3	2014	YMP	-2.38695	-1.25517	0.000163	0.001227
ILVBL	ilvB (bacterial acetolactate synthase)-like	10994	209L8, AHAS, ILV2H	-2.38608	-1.25464	0.000388	0.002618
PRRT2	proline-rich transmembrane protein 2	112476	BFIC2, BFIS2, DSPB3, DYT10, EKD1, FICCA, ICCA, IFITMD1, PKC	-2.38411	-1.25345	4.59e-12	1.09e-10
CAPS	calcyphosine	828	CAPS1	-2.37978	-1.25083	0.004179	0.020052
SLC25A37	solute carrier family 25 (mitochondrial iron transporter), member 37	51312	HT015, MFRN, MFRN1, MSC, MSCP, PRO1278, PRO1584, PRO2217	-2.37949	-1.25065	2.76e-07	3.56e-06
ANKRD24	ankyrin repeat domain 24	170961	-	-2.37858	-1.2501	0.002201	0.011736
HOXB13	homeobox B13	10481	PSGD	-2.37296	-1.24669	2.41e-07	3.15e-06
CDKN1C	cyclin-dependent kinase inhibitor 1C (p57, Kip2)	1028	BWCR, BWS, KIP2, WBS, P57, P57KIP2	-2.37277	-1.24657	0.003182	0.015937
AFF2	AF4/FMR2 family, member 2	2334	FMR2, FMR2P, FRAXE, MRX2, OX19	-2.37127	-1.24566	0.002083	0.011178
TAP1	transporter 1, ATP-binding cassette, sub-family B (MDR/TAP)	6890	ABC17, ABCB2, APT1, D6S114E, PSF-1, PSF1, RING4, TAP1*0102N, TAP1N	-2.37076	-1.24535	6.94e-07	8.36e-06
SUGCT	succinyl-CoA:glutarate-CoA transferase	79783	C7ORF10, DERP13, ORF19	-2.36744	-1.24333	0.00386	0.018764
CLIC2	chloride intracellular channel 2	1193	CLIC2B, MRXS32, XAP121	-2.36735	-1.24327	8.56e-07	1.02e-05
TMEM256	transmembrane protein 256	254863	C17ORF61	-2.3669	-1.243	0.010573	0.043543
QDPR	quinoid dihydropteridine reductase	5860	DHPR, PKU2, SDR33C1	-2.36684	-1.24296	0.000599	0.003825
PTPRU	protein tyrosine phosphatase, receptor type, U	10076	FMI, PCP-2, PTP, PTP-J, PTP-PI, PTP-RO, PTPPSI, PTPRO, PTPU2, R-PTP-PSI, R-PTP-U, HPTP-J	-2.36595	-1.24242	1.26e-10	2.61e-09
RAB29	RAB29, member RAS oncogene family	8934	RAB7L, RAB7L1	-2.36567	-1.24225	2.68e-08	4.15e-07
MANBA	mannosidase, beta A, lysosomal	4126	MANB1	-2.36454	-1.24156	9.02e-10	1.68e-08
GHDC	GH3 domain containing	84514	D11LGP1, LGP1	-2.36195	-1.23998	2.10e-06	2.33e-05
ENPP2	ectonucleotide pyrophosphatase/phosphodiesterase 2	5168	ATX, ATX-X, AUTOTAXIN, LYSOPLD, NPP2, PD-IALPHA, PDNP2	-2.36089	-1.23933	3.04e-07	3.90e-06
NEFL	neurofilament, light polypeptide	4747	CMT1F, CMT2E, NF-L, NF68, NFL, PPP1R110	-2.36064	-1.23918	0.000267	0.001896
GINS4	GINS complex subunit 4 (Sld5 homolog)	84296	SLD5	-2.35881	-1.23806	3.27e-05	0.000287
EHD3	EH-domain containing 3	30845	PAST3	-2.35837	-1.23779	2.89e-09	5.03e-08
ZHX1	zinc fingers and homeoboxes 1	11244	-	-2.35458	-1.23547	7.92e-05	0.000643
TMEM8B	transmembrane protein 8B	51754	C9ORF127, NAG-5, NGX6	-2.35448	-1.23541	1.99e-06	2.21e-05
NPRL2	NPR2-like, GATOR1 complex subunit	10641	NPR2, NPR2L, TUSC4	-2.35442	-1.23537	0.000367	0.002487
CSGALNACT1	chondroitin sulfate N-acetylgalactosaminyltransferase 1	55790	CSGALNACT-1, CHGN, BETA4GALNACT	-2.35236	-1.23411	3.67e-06	3.92e-05
NFKBIL1	nuclear factor of kappa light polypeptide gene enhancer in B-cells inhibitor-like 1	4795	IKBL, LST1, NFKBIL	-2.34959	-1.23241	0.002282	0.012092
PACSIN3	protein kinase C and casein kinase substrate in neurons 3	29763	SDPIII	-2.34811	-1.2315	0.000597	0.003815
PPAP2A	phosphatidic acid phosphatase type 2A	8611	LLP1A, LPP1, PAP-2A, PAP2, PLPP1	-2.34676	-1.23067	5.48e-08	8.03e-07
STAT5A	signal transducer and activator of transcription 5A	6776	MGF, STAT5	-2.34383	-1.22887	1.92e-05	0.000176
SPATA6	spermatogenesis associated 6	54558	HASH, SRF-1, SRF1	-2.34323	-1.2285	1.22e-05	0.000118
PEG10	paternally expressed 10	23089	EDR, HB-1, MEF3L, MAR2, MART2, RGAG3	-2.34281	-1.22824	4.51e-05	0.000384
CAV1	caveolin 1, caveolae protein, 22kDa	857	BSCL3, CGL3, LCCNS, MSTP085, PPH3, VIP21	-2.33877	-1.22575	1.37e-18	5.82e-17
PELI3	pellino E3 ubiquitin protein ligase family member 3	246330	-	-2.33734	-1.22487	8.47e-05	0.000685
FOXL2NB	FOXL2 neighbor	401089	C3ORF72	-2.33663	-1.22443	0.009345	0.03928
RUNX1T1	runt-related transcription factor 1; translocated to, 1 (cyclin D-related)	862	AML1-MTG8, AML1T1, CBFA2T1, CDR, ETO, MTG8, ZMYND2	-2.3353	-1.22361	3.90e-11	8.39e-10
WDR54	WD repeat domain 54	84058	-	-2.33228	-1.22174	0.005145	0.023862
HSD17B7	hydroxysteroid (17-beta) dehydrogenase 7	51478	PRAP, SDR37C1	-2.33192	-1.22152	0.002984	0.015112
NPIPB2	nuclear pore complex interacting protein family, member B2			-2.33139	-1.22119	7.90e-05	0.000642
SLC9A5	solute carrier family 9, subfamily A (NHE5, cation proton antiporter 5), member 5	6553	NHE5	-2.33136	-1.22117	0.001382	0.007835
NGFRAP1	nerve growth factor receptor (TNFRSF16) associated protein 1	27018	BEX3, BEX, DXS6984E, HGR74, NADE	-2.32708	-1.21852	0.000331	0.002284
BTN3A1	butyrophilin, subfamily 3, member A1	11119	BT3.1, BTF5, BTN3.1, CD277	-2.32671	-1.21829	3.21e-07	4.08e-06
NTN1	netrin 1	9423	NTN1L	-2.32574	-1.21769	1.19e-09	2.17e-08
EFNB1	ephrin-B1	1947	CFND, CFNS, EFB1, EFL3, EPLG2, ELK-L, LERK2	-2.32526	-1.21739	1.76e-10	3.56e-09
FXYD5	FXYD domain containing ion transport regulator 5	53827	DYSAD, HSPC113, IWU1, KCT1, OIT2, PRO6241, RIC	-2.3197	-1.21394	0.001993	0.010772
SRD5A3	steroid 5 alpha-reductase 3	79644	CDG1P, CDG1Q, KRIZI, SRD5A2L, SRD5A2L1	-2.31795	-1.21285	6.77e-05	0.000557
OSTF1	osteoclast stimulating factor 1	26578	OSF, SH3P2, BA235O14.1	-2.31522	-1.21115	4.22e-06	4.46e-05
CHRNB1	cholinergic receptor, nicotinic, beta 1 (muscle)	1140	ACHRB, CHRNB, CMS1D, CMS2A, CMS2C, SCCMS	-2.31504	-1.21104	4.49e-06	4.72e-05
CCDC51	coiled-coil domain containing 51	79714	-	-2.31472	-1.21084	0.000506	0.003319
DOK5	docking protein 5	55816	C20ORF180, IRS-6, IRS6	-2.31408	-1.21044	1.55e-07	2.09e-06
GALNT6	polypeptide N-acetylgalactosaminyltransferase 6	11226	GALNAC-T6, GALNACT6	-2.31392	-1.21034	4.81e-18	1.94e-16
ANKRD34A	ankyrin repeat domain 34A	284615	ANKRD34	-2.30976	-1.20774	0.00397	0.019235
ANTXR2	anthrax toxin receptor 2	118429	CMG-2, CMG2, HFS, ISH, JHF	-2.30963	-1.20766	9.78e-07	1.15e-05
ALG6	ALG6, alpha-1,3-glucosyltransferase	29929	CDG1C	-2.3063	-1.20558	3.18e-08	4.85e-07
REEP4	receptor accessory protein 4	80346	C8ORF20, PP432	-2.30504	-1.20479	0.000238	0.001724
PRAC1	prostate cancer susceptibility candidate 1	84366	C17ORF92, PRAC	-2.30493	-1.20472	0.001473	0.008289
S1PR2	sphingosine-1-phosphate receptor 2	9294	AGR16, EDG-5, EDG5, GPCR13, H218, LPB2, S1P2	-2.30349	-1.20382	0.000103	0.000817
BRI3	brain protein I3	25798	I3	-2.30085	-1.20217	0.006738	0.030046
TYSND1	trypsin domain containing 1	219743	NET41	-2.30047	-1.20193	5.35e-05	0.000448
ZFAND2B	zinc finger, AN1-type domain 2B	130617	AIRAPL	-2.30003	-1.20165	0.002974	0.015078
C15orf61	chromosome 15 open reading frame 61	145853	-	-2.30001	-1.20164	0.00338	0.016795
DCLK1	doublecortin-like kinase 1	9201	CL1, CLICK1, DCAMKL1, DCDC3A, DCLK	-2.29934	-1.20122	0.002289	0.012121
MGST1	microsomal glutathione S-transferase 1	4257	GST12, MGST, MGST-I	-2.29883	-1.2009	7.68e-07	9.16e-06
COX6C	cytochrome c oxidase subunit VIc	1345	-	-2.29851	-1.2007	0.00076	0.004715
SHISA4	shisa family member 4	149345	C1ORF40, TMEM58	-2.29832	-1.20058	0.00079	0.004878
HLA-DMA	major histocompatibility complex, class II, DM alpha	3108	HLA-DM, D6S222E, DMA, HLADM, RING6	-2.2952	-1.19862	0.00114	0.00667
ABCC6	ATP-binding cassette, sub-family C (CFTR/MRP), member 6	368	ABC34, ARA, EST349056, GACI2, MLP1, MOAT-E, MOATE, MRP6, PXE, PXE1, URG7	-2.29469	-1.1983	0.001226	0.007074
VIT	vitrin	5212	-	-2.29382	-1.19775	2.54e-10	5.10e-09
WLS	wntless Wnt ligand secretion mediator	79971	C1ORF139, EVI, GPR177, MRP, MIG-14	-2.29166	-1.19639	1.76e-23	9.95e-22
AMD1	adenosylmethionine decarboxylase 1	262	ADOMETDC, AMD, SAMDC	-2.28988	-1.19527	7.30e-12	1.69e-10
FBXO44	F-box protein 44	93611	FBG3, FBX30, FBX6A, FBX44, FBXO6A	-2.28777	-1.19394	0.00028	0.001974
FMNL1	formin-like 1	752	C17ORF1, C17ORF1B, FHOD4, FMNL, KW-13	-2.28696	-1.19343	8.87e-15	2.74e-13
THYN1	thymocyte nuclear protein 1	29087	HSPC144, MDS012, MY105, THY28, THY28KD	-2.28542	-1.19246	0.000453	0.003001
SNX2	sorting nexin 2	6643	TRG-9	-2.28279	-1.1908	3.05e-07	3.90e-06
NUDT16L1	nudix (nucleoside diphosphate linked moiety X)-type motif 16-like 1	84309	SDOS	-2.28256	-1.19065	0.003694	0.018094
CYB5R1	cytochrome b5 reductase 1	51706	B5R.1, B5R1, B5R2, NQO3A2, HUMB5R2	-2.28237	-1.19053	1.50e-05	0.000142
NAPRT	nicotinate phosphoribosyltransferase	93100	NAPRT1, PP3856	-2.28221	-1.19043	0.004317	0.020614
APOBEC3C	apolipoprotein B mRNA editing enzyme, catalytic polypeptide-like 3C	27350	A3C, APOBEC1L, ARDC2, ARDC4, ARP5, PBI, BK150C2.3	-2.2805	-1.18935	5.90e-09	9.91e-08
SOX12	SRY (sex determining region Y)-box 12	6666	SOX22	-2.27721	-1.18727	1.07e-05	0.000105
MITF	microphthalmia-associated transcription factor	4286	CMM8, MI, WS2, WS2A, BHLHE32	-2.27701	-1.18714	0.000223	0.001626
WISP2	WNT1 inducible signaling pathway protein 2	8839	CCN5, CT58, CTGF-L	-2.27545	-1.18615	5.98e-05	0.000496
LIPT1	lipoyltransferase 1	51601	LIPT1D	-2.27144	-1.18361	9.92e-07	1.16e-05
CEP162	centrosomal protein 162kDa	22832	C6ORF84, KIAA1009, QN1	-2.27124	-1.18348	0.010734	0.044055
NEURL2	neuralized E3 ubiquitin protein ligase 2	140825	C20ORF163, OZZ, OZZ-E3	-2.26937	-1.18229	0.007356	0.032316
PLD6	phospholipase D family, member 6	201164	ZUC	-2.2686	-1.1818	0.002554	0.013291
NLGN3	neuroligin 3	54413	HNL3	-2.26811	-1.18149	0.001762	0.009703
DENND1A	DENN/MADD domain containing 1A	57706	FAM31A, KIAA1608	-2.26776	-1.18127	7.96e-10	1.50e-08
ACADS	acyl-CoA dehydrogenase, C-2 to C-3 short chain	35	ACAD3, SCAD	-2.26654	-1.18049	0.003424	0.016978
DSCC1	DNA replication and sister chromatid cohesion 1	79075	DCC1	-2.26399	-1.17887	0.001183	0.006871
PAQR7	progestin and adipoQ receptor family member VII	164091	MPRA, PGLP, MSR	-2.26332	-1.17844	1.68e-05	0.000156
CRYZ	crystallin, zeta (quinone reductase)	1429	-	-2.26114	-1.17705	5.45e-07	6.66e-06
SELM	selenoprotein M	140606	SEPM, SELENOM	-2.25854	-1.17539	0.009266	0.039012
C11orf45	chromosome 11 open reading frame 45	219833	-	-2.25827	-1.17522	0.010526	0.043367
TTC30B	tetratricopeptide repeat domain 30B	150737	IFT70, FLEER	-2.25818	-1.17516	0.002005	0.01083
GPD2	glycerol-3-phosphate dehydrogenase 2 (mitochondrial)	2820	GDH2, GPDM, MGPDH	-2.25726	-1.17457	0.000148	0.001129
CYP27A1	cytochrome P450, family 27, subfamily A, polypeptide 1	1593	CP27, CTX, CYP27	-2.25646	-1.17406	0.000527	0.003431
FKBPL	FK506 binding protein like	63943	DIR1, FKBP4, NG7, WISP39	-2.25502	-1.17314	0.005945	0.027013
PLB1	phospholipase B1	151056	PLB, PLB/LIP, HPLB	-2.25441	-1.17275	6.35e-07	7.69e-06
TXN	thioredoxin	7295	TRDX, TRX, TRX1	-2.25383	-1.17238	0.000428	0.002853
RAB40B	RAB40B, member RAS oncogene family	10966	RAR, SEC4L	-2.25371	-1.1723	3.38e-05	0.000296
ST6GALNAC3	ST6 (alpha-N-acetyl-neuraminyl-2,3-beta-galactosyl-1,3)-N-acetylgalactosaminide alpha-2,6-sialyltransferase 3	256435	PRO7177, SIAT7C, ST6GALNACIII, STY	-2.25235	-1.17143	1.56e-05	0.000147
STX10	syntaxin 10	8677	SYN10, HSYN10	-2.25091	-1.17051	0.000921	0.005523
MRPS34	mitochondrial ribosomal protein S34	65993	MRP-S12, MRP-S34, MRPS12	-2.25062	-1.17032	0.003625	0.017842
ETV7	ets variant 7	51513	TEL-2, TEL2, TELB	-2.24778	-1.1685	0.000646	0.004093
PHYHD1	phytanoyl-CoA dioxygenase domain containing 1	254295	-	-2.2474	-1.16826	0.001404	0.007954
MFSD5	major facilitator superfamily domain containing 5	84975	HSMOT2	-2.24722	-1.16814	0.001833	0.010046
VEGFB	vascular endothelial growth factor B	7423	VEGFL, VRF	-2.24717	-1.16811	0.003727	0.018214
TIGD2	tigger transposable element derived 2	166815	HEL106	-2.2458	-1.16723	0.004184	0.020061
TMEM107	transmembrane protein 107	84314	GRVS638, PRO1268	-2.24533	-1.16693	8.54e-05	0.00069
IMMP2L	inner mitochondrial membrane peptidase subunit 2	83943	IMMP2L-IT1, IMP2, IMP2-LIKE	-2.24435	-1.1663	0.000303	0.002115
OSBPL5	oxysterol binding protein-like 5	114879	OBPH1, ORP5	-2.24162	-1.16454	1.75e-12	4.34e-11
SNX32	sorting nexin 32	254122	SNX6B	-2.24142	-1.16441	0.007778	0.03381
TMEM251	transmembrane protein 251	26175	C14ORF109	-2.24072	-1.16396	0.006644	0.029716
NTAN1	N-terminal asparagine amidase	123803	PNAA, PNAD	-2.23738	-1.16181	7.08e-05	0.000581
BAD	BCL2-associated agonist of cell death	572	BBC2, BCL2L8	-2.23595	-1.16089	0.007463	0.0327
SRGAP2	SLIT-ROBO Rho GTPase activating protein 2	23380	ARHGAP34, FNBP2, SRGAP2A, SRGAP3	-2.23564	-1.16069	8.00e-08	1.14e-06
STKLD1	serine/threonine kinase-like domain containing 1	169436	C9ORF96, SGK071, SK521	-2.23515	-1.16037	0.003767	0.018391
SPTBN4	spectrin, beta, non-erythrocytic 4	57731	QV, SPNB4, SPTBN3	-2.23044	-1.15733	7.56e-08	1.08e-06
KIAA1407	KIAA1407	57577	-, CCDC191	-2.23023	-1.15719	0.003301	0.016457
ITGB8	integrin, beta 8	3696	-	-2.22922	-1.15654	0.002351	0.012384
PAF1	PAF1 homolog, Paf1/RNA polymerase II complex component	54623	F23149_1, PD2	-2.22856	-1.15611	0.000348	0.002385
ECI2	enoyl-CoA delta isomerase 2	10455	ACBD2, DRS-1, DRS1, HCA88, PECI, DJ1013A10.3	-2.22794	-1.15571	0.000146	0.001115
PCYOX1	prenylcysteine oxidase 1	51449	PCL1	-2.22711	-1.15517	6.00e-05	0.000497
COX7A1	cytochrome c oxidase subunit VIIa polypeptide 1 (muscle)	1346	COX7A, COX7AH, COX7AM	-2.22711	-1.15517	0.010292	0.042618
HLA-E	major histocompatibility complex, class I, E	3133	EA1.2, EA2.1, HLA-6.2, MHC, QA1	-2.22677	-1.15495	4.12e-08	6.16e-07
CD83	CD83 molecule	9308	BL11, HB15	-2.22394	-1.15312	0.005737	0.02621
PPP1R3E	protein phosphatase 1, regulatory subunit 3E	90673	-	-2.22319	-1.15263	1.31e-06	1.50e-05
IL17RC	interleukin 17 receptor C	84818	CANDF9, IL17-RL, IL17RL	-2.21992	-1.15051	4.26e-05	0.000366
TMEFF2	transmembrane protein with EGF-like and two follistatin-like domains 2	23671	CT120.2, HPP1, TENB2, TPEF, TR, TR-2	-2.21991	-1.1505	0.004342	0.020705
EREG	epiregulin	2069	EPR, ER, EP	-2.2194	-1.15017	0.000109	0.000857
HS1BP3	HCLS1 binding protein 3	64342	ETM2, HS1-BP3	-2.21854	-1.14961	2.33e-07	3.04e-06
LMNA	lamin A/C	4000	CDCD1, CDDC, CMD1A, CMT2B1, EMD2, FPL, FPLD, FPLD2, HGPS, IDC, LDP1, LFP, LGMD1B, LMN1, LMNC, LMNL1, PRO1	-2.21777	-1.14911	0.00027	0.001913
MANSC1	MANSC domain containing 1	54682	9130403P13RIK, LOH12CR3	-2.21679	-1.14847	0.00035	0.002395
HMCES	5-hydroxymethylcytosine (hmC) binding, ES cell-specific	56941	C3ORF37, DC12, SRAPD1	-2.2164	-1.14822	8.89e-05	0.000715
PAK1	p21 protein (Cdc42/Rac)-activated kinase 1	5058	PAKALPHA	-2.21425	-1.14682	5.47e-15	1.73e-13
SORD	sorbitol dehydrogenase	6652	HEL-S-95N, SORD1	-2.21296	-1.14598	3.93e-06	4.18e-05
MEDAG	mesenteric estrogen-dependent adipogenesis	84935	AWMS3, C13ORF33, MEDA-4, MEDA4, HAWMS3	-2.21244	-1.14564	8.74e-14	2.46e-12
SGCE	sarcoglycan, epsilon	8910	DYT11, ESG	-2.21177	-1.1452	1.11e-11	2.52e-10
MAPRE2	microtubule-associated protein, RP/EB family, member 2	10982	EB1, EB2, RP1	-2.20818	-1.14286	0.000168	0.001259
PCOLCE2	procollagen C-endopeptidase enhancer 2	26577	PCPE2	-2.20753	-1.14243	1.46e-11	3.26e-10
BLVRA	biliverdin reductase A	644	BLVR, BVR, BVRA	-2.20739	-1.14234	0.008591	0.036654
PPT1	palmitoyl-protein thioesterase 1	5538	CLN1, INCL, PPT	-2.20644	-1.14172	1.72e-12	4.27e-11
NHLRC1	NHL repeat containing E3 ubiquitin protein ligase 1	378884	EPM2A, EPM2B, MALIN, BA204B7.2	-2.20225	-1.13898	0.002255	0.011983
TPMT	thiopurine S-methyltransferase	7172	-	-2.20157	-1.13853	2.87e-07	3.70e-06
ENOSF1	enolase superfamily member 1	55556	HSRTSBETA, RTS, TYMSAS	-2.20118	-1.13828	2.00e-06	2.21e-05
THRA	thyroid hormone receptor, alpha	7067	AR7, CHNG6, EAR7, ERB-T-1, ERBA, ERBA1, NR1A1, THRA1, THRA2, C-ERBA-1	-2.20096	-1.13813	3.82e-12	9.11e-11
NAGPA	N-acetylglucosamine-1-phosphodiester alpha-N-acetylglucosaminidase	51172	APAA, UCE	-2.20062	-1.13791	0.000221	0.001613
MBNL3	muscleblind-like splicing regulator 3	55796	CHCR, MBLX, MBLX39, MBXL	-2.20033	-1.13772	0.003162	0.015865
CCS	copper chaperone for superoxide dismutase	9973	-	-2.1999	-1.13744	0.004854	0.022728
RHOBTB2	Rho-related BTB domain containing 2	23221	DBC2	-2.19974	-1.13733	1.96e-07	2.61e-06
FTL	ferritin, light polypeptide	2512	LFTD, NBIA3	-2.19946	-1.13715	0.000857	0.005202
ADGRE5	adhesion G protein-coupled receptor E5	976	CD97, TM7LN1	-2.19734	-1.13576	4.44e-06	4.67e-05
CBR1	carbonyl reductase 1	873	CBR, SDR21C1, HCBR1	-2.19684	-1.13543	0.000307	0.002139
CD9	CD9 molecule	928	BTCC-1, DRAP-27, MIC3, MRP-1, TSPAN-29, TSPAN29	-2.19564	-1.13464	3.87e-07	4.85e-06
BFSP1	beaded filament structural protein 1, filensin	631	CP115, CP94, CTRCT33, LIFL-H	-2.19546	-1.13452	3.23e-05	0.000285
PCCA	propionyl CoA carboxylase, alpha polypeptide	5095	-	-2.19524	-1.13438	0.000167	0.001253
SLC13A3	solute carrier family 13 (sodium-dependent dicarboxylate transporter), member 3	64849	NADC3, SDCT2	-2.19498	-1.13421	0.002729	0.014025
HTATIP2	HIV-1 Tat interactive protein 2, 30kDa	10553	CC3, SDR44U1, TIP30	-2.19479	-1.13408	6.90e-07	8.32e-06
CCND3	cyclin D3	896	-	-2.1946	-1.13396	0.000111	0.000875
LPCAT1	lysophosphatidylcholine acyltransferase 1	79888	AYTL2, PFAAP3, LPCAT	-2.19352	-1.13325	1.28e-06	1.47e-05
MAN1C1	mannosidase, alpha, class 1C, member 1	57134	HMIC, MAN1A3, MAN1C, PP6318	-2.19272	-1.13272	8.12e-08	1.16e-06
NDRG3	NDRG family member 3	57446	-	-2.19029	-1.13112	2.70e-14	8.00e-13
TEC	tec protein tyrosine kinase	7006	PSCTK4	-2.19014	-1.13102	0.011141	0.0454
NACAD	NAC alpha domain containing	23148	-	-2.18979	-1.13079	0.000311	0.002164
HIST3H2A	histone cluster 3, H2a	92815	-	-2.18963	-1.13069	0.010287	0.042608
ZNF90	zinc finger protein 90	7643	HTF9	-2.18945	-1.13057	0.010845	0.044419
TAS1R3	taste receptor, type 1, member 3	83756	T1R3	-2.18909	-1.13033	1.82e-07	2.43e-06
MAN1B1	mannosidase, alpha, class 1B, member 1	11253	ERMAN1, MANA-ER, MRT15	-2.18696	-1.12893	7.70e-05	0.000627
PTGR1	prostaglandin reductase 1	22949	LTB4DH, PGR1, ZADH3	-2.18677	-1.1288	9.70e-07	1.14e-05
TMEM255B	transmembrane protein 255B	348013	FAM70B	-2.1866	-1.12869	5.45e-06	5.62e-05
ADAM33	ADAM metallopeptidase domain 33	80332	C20ORF153, DJ964F7.1	-2.18654	-1.12865	6.95e-15	2.16e-13
LCLAT1	lysocardiolipin acyltransferase 1	253558	1AGPAT8, AGPAT8, ALCAT1, HSRG1849, LYCAT, UNQ1849	-2.18628	-1.12848	2.88e-08	4.44e-07
TMEM220	transmembrane protein 220	388335	-	-2.18627	-1.12847	2.08e-08	3.27e-07
PRAC2	prostate cancer susceptibility candidate 2	360205	C17ORF93, HOXB-AS5, HOXB13-AS1, NCRNA00253	-2.18551	-1.12797	0.007082	0.031324
SLC31A2	solute carrier family 31 (copper transporter), member 2	1318	COPT2, CTR2, HCTR2	-2.18288	-1.12623	0.001269	0.007275
SYP	synaptophysin	6855	MRX96, MRXSYP	-2.1812	-1.12512	0.000856	0.005202
ADAMTS1	ADAM metallopeptidase with thrombospondin type 1 motif, 1	9510	C3-C5, METH1	-2.18002	-1.12434	6.51e-08	9.42e-07
NEIL1	nei-like DNA glycosylase 1	79661	FPG1, NEI1, HFPG1	-2.17872	-1.12348	8.71e-08	1.23e-06
FRZB	frizzled-related protein	2487	FRE, FRITZ, FRP-3, FRZB-1, FRZB-PEN, FRZB1, FZRB, OS1, SFRP3, SRFP3, HFIZ	-2.17686	-1.12225	4.26e-12	1.01e-10
ZDHHC12	zinc finger, DHHC-type containing 12	84885	ZNF400	-2.17685	-1.12224	0.005512	0.025324
STMN3	stathmin-like 3	50861	SCLIP	-2.17618	-1.1218	1.28e-05	0.000122
MRPL34	mitochondrial ribosomal protein L34	64981	L34MT	-2.17615	-1.12178	0.002803	0.01435
SEMA4G	sema domain, immunoglobulin domain (Ig), transmembrane domain (TM) and short cytoplasmic domain, (semaphorin) 4G	57715	-	-2.17593	-1.12163	4.46e-05	0.000381
ARMCX1	armadillo repeat containing, X-linked 1	51309	ALEX1, GASP7	-2.17507	-1.12106	6.34e-15	1.99e-13
RND2	Rho family GTPase 2	8153	ARHN, RHO7, RHON	-2.17252	-1.11937	0.007675	0.033454
ACBD6	acyl-CoA binding domain containing 6	84320	-	-2.17192	-1.11897	1.25e-07	1.71e-06
SLC6A6	solute carrier family 6 (neurotransmitter transporter), member 6	6533	TAUT	-2.17114	-1.11845	0.001237	0.007129
ABCA5	ATP-binding cassette, sub-family A (ABC1), member 5	23461	ABC13, EST90625	-2.17053	-1.11805	0.000421	0.002815
SLC2A1	solute carrier family 2 (facilitated glucose transporter), member 1	6513	CSE, DYT17, DYT18, DYT9, EIG12, GLUT, GLUT-1, GLUT1, GLUT1DS, HTLVR, PED	-2.16874	-1.11686	1.07e-14	3.28e-13
AKAP1	A kinase (PRKA) anchor protein 1	8165	AKAP, AKAP121, AKAP149, AKAP84, D-AKAP1, PPP1R43, PRKA1, SAKAP84, TDRD17	-2.16847	-1.11668	6.51e-06	6.60e-05
KAZALD1	Kazal-type serine peptidase inhibitor domain 1	81621	BONO1, FKSG28, FKSG40, IGFBP-RP10	-2.16846	-1.11667	0.001622	0.009022
PGAP2	post-GPI attachment to proteins 2	27315	CWH43-N, FRAG1, HPMRS3, MRT17, MRT21	-2.16811	-1.11644	6.76e-06	6.84e-05
SUOX	sulfite oxidase	6821	-	-2.1675	-1.11603	5.01e-08	7.37e-07
TPK1	thiamin pyrophosphokinase 1	27010	HTPK1, PP20, THMD5	-2.16726	-1.11587	0.00195	0.01058
ZFYVE19	zinc finger, FYVE domain containing 19	84936	ANCHR, MPFYVE	-2.16717	-1.11581	0.000166	0.001248
PTGIS	prostaglandin I2 (prostacyclin) synthase	5740	CYP8, CYP8A1, PGIS, PTGI	-2.16714	-1.11579	1.40e-12	3.52e-11
HS6ST1	heparan sulfate 6-O-sulfotransferase 1	9394	HH15, HS6ST	-2.16702	-1.11571	5.93e-08	8.62e-07
PLEKHH3	pleckstrin homology domain containing, family H (with MyTH4 domain) member 3	79990	-	-2.1667	-1.1155	1.24e-05	0.00012
DHX58	DEXH (Asp-Glu-X-His) box polypeptide 58	79132	D11LGP2, D11LGP2E, LGP2, RLR-3	-2.16332	-1.11325	0.000812	0.004986
NXPH3	neurexophilin 3	11248	NPH3	-2.16147	-1.11201	8.99e-05	0.000723
PMM1	phosphomannomutase 1	5372	SEC53	-2.1606	-1.11143	0.004323	0.020635
LGALS3	lectin, galactoside-binding, soluble, 3	3958	CBP35, GAL3, GALBP, GALIG, L31, LGALS2, MAC2	-2.15835	-1.10993	6.47e-06	6.57e-05
MAP2K5	mitogen-activated protein kinase kinase 5	5607	HST17454, MAPKK5, MEK5, PRKMK5	-2.15772	-1.10951	4.59e-05	0.000391
PIM3	Pim-3 proto-oncogene, serine/threonine kinase	415116	PIM-3	-2.15657	-1.10874	0.002714	0.013963
PGAP3	post-GPI attachment to proteins 3	93210	AGLA546, CAB2, PERLD1, PP1498, HCOS16	-2.15642	-1.10864	0.001257	0.007224
DALRD3	DALR anticodon binding domain containing 3	55152	-	-2.15551	-1.10803	0.000564	0.003639
DHRS1	dehydrogenase/reductase (SDR family) member 1	115817	SDR19C1	-2.15517	-1.1078	0.000548	0.003547
TMCO4	transmembrane and coiled-coil domains 4	255104	-	-2.15509	-1.10775	4.22e-10	8.21e-09
CLEC3B	C-type lectin domain family 3, member B	7123	TN, TNA	-2.1529	-1.10628	0.00567	0.025955
CD81	CD81 molecule	975	CVID6, S5.7, TAPA1, TSPAN28	-2.15129	-1.1052	0.001936	0.010521
ALKBH4	alkB homolog 4, lysine demthylase	54784	ABH4	-2.14927	-1.10385	0.003137	0.015763
MAPK3	mitogen-activated protein kinase 3	5595	ERK-1, ERK1, ERT2, HS44KDAP, HUMKER1A, P44ERK1, P44MAPK, PRKM3, P44-ERK1, P44-MAPK	-2.14832	-1.10321	1.61e-05	0.00015
MT2A	metallothionein 2A	4502	MT2	-2.14795	-1.10296	0.009653	0.040387
ZFP36L2	ZFP36 ring finger protein-like 2	678	BRF2, ERF-2, ERF2, RNF162C, TIS11D	-2.14692	-1.10227	3.64e-16	1.29e-14
SPON1	spondin 1, extracellular matrix protein	10418	VSGP/F-SPONDIN, F-SPONDIN	-2.14674	-1.10215	0.002437	0.012784
GSTM3	glutathione S-transferase mu 3 (brain)	2947	GST5, GSTB, GSTM3-3, GTM3	-2.14576	-1.10149	0.000225	0.001637
CCBL2	cysteine conjugate-beta lyase 2	56267	KAT3, KATIII, KYAT3	-2.14538	-1.10123	1.53e-08	2.45e-07
FAM13A	family with sequence similarity 13, member A	10144	ARHGAP48, FAM13A1	-2.14524	-1.10114	0.000538	0.003488
PIGZ	phosphatidylinositol glycan anchor biosynthesis, class Z	80235	GPI-MT-IV, PIG-Z, SMP3	-2.14497	-1.10096	0.004703	0.022123
GLB1L	galactosidase, beta 1-like	79411	-	-2.14496	-1.10095	0.002194	0.011703
PPIC	peptidylprolyl isomerase C (cyclophilin C)	5480	CYPC	-2.14445	-1.10061	0.000513	0.003353
CRYL1	crystallin, lambda 1	51084	GDH, HEL30, LAMBDA-CRY	-2.14273	-1.09945	0.000141	0.001078
GPATCH3	G patch domain containing 3	63906	GPATC3	-2.14263	-1.09938	0.0025	0.013061
FAM162A	family with sequence similarity 162, member A	26355	C3ORF28, E2IG5, HGTD-P	-2.14249	-1.09929	0.001262	0.00725
PIGV	phosphatidylinositol glycan anchor biosynthesis, class V	55650	GPI-MT-II, HPMRS1, PIG-V	-2.14239	-1.09922	6.79e-06	6.85e-05
LIG1	ligase I, DNA, ATP-dependent	3978	-	-2.14074	-1.09811	1.80e-06	2.01e-05
NMRAL1	NmrA-like family domain containing 1	57407	HSCARG, SDR48A1	-2.14055	-1.09798	0.005564	0.025543
SVBP	small vasohibin binding protein	374969	CCDC23	-2.13979	-1.09747	0.001818	0.009968
SMAP2	small ArfGAP2	64744	SMAP1L	-2.13966	-1.09738	6.62e-09	1.10e-07
MVB12A	multivesicular body subunit 12A	93343	CFBP, FAM125A	-2.13889	-1.09686	0.005132	0.023858
PFN2	profilin 2	5217	D3S1319E, PFL	-2.13813	-1.09635	3.18e-09	5.50e-08
ABHD17C	abhydrolase domain containing 17C	58489	FAM108C1	-2.13715	-1.09569	8.88e-08	1.25e-06
FITM2	fat storage-inducing transmembrane protein 2	128486	C20ORF142, FIT2, DJ881L22.2	-2.13702	-1.0956	0.000133	0.001031
PSIP1	PC4 and SFRS1 interacting protein 1	11168	DFS70, LEDGF, PAIP, PSIP2, P52, P75	-2.1361	-1.09498	4.56e-06	4.77e-05
GDPD5	glycerophosphodiester phosphodiesterase domain containing 5	81544	GDE2, PP1665	-2.13388	-1.09348	0.003155	0.015831
SLF1	SMC5-SMC6 complex localization factor 1	84250	ANKRD32, BRCTD1, BRCTX	-2.13338	-1.09314	0.010698	0.043931
TECR	trans-2,3-enoyl-CoA reductase	9524	GPSN2, MRT14, SC2, TER	-2.13271	-1.09269	0.000649	0.004108
MN1	meningioma (disrupted in balanced translocation) 1	4330	MGCR, MGCR1, MGCR1-PEN, DJ353E16.2	-2.12998	-1.09084	2.05e-08	3.23e-07
HIST1H2BD	histone cluster 1, H2bd	3017	H2B.1B, H2B/B, H2BFB, HIRIP2, DJ221C16.6	-2.12911	-1.09025	0.000451	0.00299
UROD	uroporphyrinogen decarboxylase	7389	PCT, UPD	-2.12799	-1.08949	0.00173	0.009553
COG8	component of oligomeric golgi complex 8	84342	CDG2H, DOR1	-2.12724	-1.08898	0.01075	0.044097
MAPKAPK3	mitogen-activated protein kinase-activated protein kinase 3	7867	3PK, MAPKAP-K3, MAPKAP3, MAPKAPK-3, MK-3	-2.12455	-1.08716	3.33e-05	0.000292
IMPA2	inositol(myo)-1(or 4)-monophosphatase 2	3613	-	-2.12401	-1.08679	0.000574	0.003696
ETNK2	ethanolamine kinase 2	55224	EKI2, HMFT1716	-2.12307	-1.08615	9.58e-05	0.000765
GLI3	GLI family zinc finger 3	2737	ACLS, GCPS, GLI3-190, GLI3FL, PAP-A, PAPA, PAPA1, PAPB, PHS, PPDIV	-2.12277	-1.08595	0.000357	0.002434
CCDC69	coiled-coil domain containing 69	26112	-	-2.12108	-1.0848	0.001019	0.006034
GLIPR1L2	GLI pathogenesis-related 1 like 2	144321	-	-2.12105	-1.08478	0.000844	0.005144
ALDH2	aldehyde dehydrogenase 2 family (mitochondrial)	217	ALDH-E2, ALDHI, ALDM	-2.11452	-1.08033	0.001225	0.007069
EIF4EBP3	eukaryotic translation initiation factor 4E binding protein 3	8637	4E-BP3, 4EBP3	-2.11449	-1.08031	0.006678	0.029825
NDUFAF7	NADH dehydrogenase (ubiquinone) complex I, assembly factor 7	55471	C2ORF56, MIDA, PRO1853	-2.11355	-1.07967	4.90e-08	7.22e-07
FGD4	FYVE, RhoGEF and PH domain containing 4	121512	CMT4H, FRABP, ZFYVE6	-2.11083	-1.07781	0.00827	0.035512
BBS9	Bardet-Biedl syndrome 9	27241	B1, C18, D1, PTHB1	-2.11027	-1.07743	0.000124	0.000964
CUTA	cutA divalent cation tolerance homolog (E. coli)	51596	ACHAP, C6ORF82	-2.10675	-1.07502	0.005931	0.026956
THAP7	THAP domain containing 7	80764	-	-2.10405	-1.07317	0.007783	0.033817
S100A6	S100 calcium binding protein A6	6277	2A9, 5B10, CABP, CACY, PRA	-2.10385	-1.07303	0.00258	0.013411
CLDN23	claudin 23	137075	CLDNL, HCG1646163	-2.10358	-1.07285	0.000185	0.001378
AP1G2	adaptor-related protein complex 1, gamma 2 subunit	8906	G2AD	-2.10325	-1.07262	1.41e-09	2.54e-08
FAM98C	family with sequence similarity 98, member C	147965	-	-2.10003	-1.07041	0.00067	0.004225
NTPCR	nucleoside-triphosphatase, cancer-related	84284	C1ORF57, HCR-NTPASE	-2.10003	-1.07041	2.33e-10	4.70e-09
IRX2	iroquois homeobox 2	153572	IRXA2	-2.09948	-1.07003	3.79e-05	0.000329
MTMR4	myotubularin related protein 4	9110	FYVE-DSP2, ZFYVE11	-2.09852	-1.06937	0.000341	0.002342
FLOT2	flotillin 2	2319	ECS-1, ECS1, ESA, ESA1, M17S1	-2.09804	-1.06904	9.12e-05	0.000731
C1QTNF1	C1q and tumor necrosis factor related protein 1	114897	CTRP1, GIP, ZSIG37	-2.09802	-1.06903	1.01e-06	1.18e-05
TMEM164	transmembrane protein 164	84187	BB360B22.3	-2.09759	-1.06873	0.000224	0.001628
CIB2	calcium and integrin binding family member 2	10518	DFNB48, KIP2, USH1J	-2.0967	-1.06812	0.009376	0.039389
TMEM25	transmembrane protein 25	84866	-	-2.0956	-1.06736	0.000369	0.002505
GSDMD	gasdermin D	79792	DF5L, DFNA5L, FKSG10, GSDMDC1	-2.09533	-1.06718	0.00337	0.016756
TMEM218	transmembrane protein 218	219854	-	-2.09523	-1.06711	0.007283	0.032029
SEC16B	SEC16 homolog B, endoplasmic reticulum export factor	89866	LZTR2, PGPR-P117, RGPR, SEC16S	-2.09506	-1.06699	0.000137	0.001054
DPP4	dipeptidyl-peptidase 4	1803	ADABP, ADCP2, CD26, DPPIV, TP103	-2.09504	-1.06698	8.78e-05	0.000707
HSPA1L	heat shock 70kDa protein 1-like	3305	HSP70-1L, HSP70-HOM, HSP70T, HUM70T	-2.094	-1.06626	0.000127	0.000985
MAPK8IP1	mitogen-activated protein kinase 8 interacting protein 1	9479	IB1, JIP-1, JIP1, PRKM8IP	-2.09179	-1.06474	0.000512	0.003352
PDK1	pyruvate dehydrogenase kinase, isozyme 1	5163	-	-2.09115	-1.0643	1.25e-06	1.44e-05
ADIRF	adipogenesis regulatory factor	10974	AFRO, APM2, C10ORF116, APM-2	-2.09031	-1.06372	0.005053	0.023538
TNFRSF11A	tumor necrosis factor receptor superfamily, member 11a, NFKB activator	8792	CD265, FEO, LOH18CR1, ODFR, OFE, OPTB7, OSTS, PDB2, RANK, TRANCER	-2.08868	-1.06259	0.006876	0.030557
PCSK4	proprotein convertase subtilisin/kexin type 4	54760	PC4, SPC5	-2.08685	-1.06133	0.000476	0.003134
SEPT9	septin 9	10801	AF17Q25, MSF, MSF1, NAPB, PNUTL4, SINT1, SEPTD1	-2.08648	-1.06107	4.32e-07	5.37e-06
HAUS5	HAUS augmin-like complex, subunit 5	23354	KIAA0841, DGT5	-2.08396	-1.05933	8.72e-05	0.000702
ZNF438	zinc finger protein 438	220929	BA330O11.1	-2.0808	-1.05714	0.000891	0.005375
UBE2L6	ubiquitin-conjugating enzyme E2L 6	9246	RIG-B, UBCH8	-2.07746	-1.05482	0.000268	0.001902
ERGIC1	endoplasmic reticulum-golgi intermediate compartment 1	57222	ERGIC-32, ERGIC32, NET24	-2.07567	-1.05358	1.19e-13	3.30e-12
DTWD1	DTW domain containing 1	56986	MDS009	-2.07493	-1.05306	1.08e-10	2.25e-09
TSEN54	TSEN54 tRNA splicing endonuclease subunit	283989	PCH2A, PCH4, PCH5, SEN54L, SEN54	-2.07356	-1.05211	0.001308	0.00747
TMEM178A	transmembrane protein 178A	130733	TMEM178	-2.07299	-1.05171	0.000159	0.001198
MYLIP	myosin regulatory light chain interacting protein	29116	IDOL, MIR	-2.0728	-1.05158	3.93e-05	0.00034
ENPP1	ectonucleotide pyrophosphatase/phosphodiesterase 1	5167	ARHR2, COLED, M6S1, NPP1, NPPS, PC-1, PCA1, PDNP1	-2.07105	-1.05036	7.36e-07	8.81e-06
RAD51B	RAD51 paralog B	5890	R51H2, RAD51L1, REC2	-2.07073	-1.05014	0.004672	0.022005
F10	coagulation factor X	2159	FX, FXA	-2.06937	-1.04919	0.00075	0.004667
SERGEF	secretion regulating guanine nucleotide exchange factor	26297	DELGEF, GNEFR	-2.067	-1.04754	0.00511	0.023767
SEC31B	SEC31 homolog B, COPII coat complex component	25956	SEC31B-1, SEC31L2	-2.06607	-1.04689	0.000749	0.004662
MRPS22	mitochondrial ribosomal protein S22	56945	C3ORF5, COXPD5, GIBT, GK002, MRP-S22, RPMS22	-2.0657	-1.04663	0.000797	0.004908
C1orf54	chromosome 1 open reading frame 54	79630	-	-2.0637	-1.04523	0.01032	0.042702
PRKCE	protein kinase C, epsilon	5581	PKCE, NPKC-EPSILON	-2.06272	-1.04455	0.001584	0.008843
ANKMY2	ankyrin repeat and MYND domain containing 2	57037	ZMYND20	-2.06198	-1.04403	6.99e-06	7.04e-05
QPCTL	glutaminyl-peptide cyclotransferase-like	54814	GQC	-2.06181	-1.04391	0.008879	0.037605
CNTN3	contactin 3 (plasmacytoma associated)	5067	BIG-1, PANG, PCS	-2.05904	-1.04197	0.012469	0.049921
SMIM20	small integral membrane protein 20	389203	C4ORF52	-2.05838	-1.04151	0.002288	0.01212
RGS10	regulator of G-protein signaling 10	6001	-	-2.05828	-1.04144	0.001465	0.008255
ELOVL6	ELOVL fatty acid elongase 6	79071	FACE, FAE, LCE	-2.05725	-1.04072	8.95e-06	8.85e-05
NAB1	NGFI-A binding protein 1 (EGR1 binding protein 1)	4664	-	-2.05713	-1.04063	0.00014	0.001076
SIRT5	sirtuin 5	23408	SIR2L5	-2.05668	-1.04032	0.000179	0.001337
RSAD1	radical S-adenosyl methionine domain containing 1	55316	-	-2.05586	-1.03974	5.11e-05	0.000431
GLRX	glutaredoxin (thioltransferase)	2745	GRX, GRX1	-2.05366	-1.0382	0.001084	0.006376
SALL2	spalt-like transcription factor 2	6297	COLB, HSAL2, SAL-2, ZNF795, P150(SAL2)	-2.05238	-1.0373	1.81e-06	2.01e-05
ADGRL2	adhesion G protein-coupled receptor L2	23266	CIRL2, CL2, LEC1, LPHH1, LPHN2	-2.05099	-1.03632	0.003119	0.015698
SBSN	suprabasin	374897	UNQ698	-2.05055	-1.03601	0.00834	0.035747
HSF4	heat shock transcription factor 4	3299	CTM, CTRCT5	-2.05042	-1.03592	4.96e-05	0.00042
MTIF3	mitochondrial translational initiation factor 3	219402	IF3MT	-2.04877	-1.03476	0.001601	0.008926
SCIN	scinderin	85477	-	-2.04801	-1.03422	3.24e-06	3.49e-05
PROCA1	protein interacting with cyclin A1	147011	-	-2.04701	-1.03352	0.003171	0.015893
EBP	emopamil binding protein (sterol isomerase)	10682	CDPX2, CHO2, CPX, CPXD	-2.04691	-1.03345	0.009381	0.039401
CCDC159	coiled-coil domain containing 159	126075	-	-2.04652	-1.03317	2.75e-05	0.000245
INPP1	inositol polyphosphate-1-phosphatase	3628	-	-2.04497	-1.03208	1.80e-07	2.40e-06
ADI1	acireductone dioxygenase 1	55256	APL1, ARD, FE-ARD, HMFT1638, MTCBP1, NI-ARD, SIPL, MTND	-2.04455	-1.03178	0.000155	0.001172
NPC2	Niemann-Pick disease, type C2	10577	EDDM1, HE1	-2.04443	-1.0317	0.00344	0.017047
AKR7A2	aldo-keto reductase family 7, member A2	8574	AFAR, AFAR1, AFB1-AR1, AKR7	-2.04439	-1.03167	0.005239	0.024241
PRSS35	protease, serine, 35	167681	C6ORF158, DJ223E3.1	-2.04204	-1.03001	3.11e-07	3.97e-06
P2RX4	purinergic receptor P2X, ligand gated ion channel, 4	5025	P2X4, P2X4R	-2.04191	-1.02992	0.000307	0.002139
SEPP1	selenoprotein P, plasma, 1	6414	SELP, SEPP, SEP, SELENOP	-2.0414	-1.02956	1.19e-09	2.18e-08
MKKS	McKusick-Kaufman syndrome	8195	BBS6, HMCS, KMS, MKS	-2.04137	-1.02954	8.99e-06	8.88e-05
TMEM187	transmembrane protein 187	8269	CXORF12, DXS9878E, ITBA1	-2.04133	-1.02951	0.012123	0.048753
STX8	syntaxin 8	9482	CARB	-2.04099	-1.02927	0.006637	0.029709
BBS2	Bardet-Biedl syndrome 2	583	BBS	-2.04037	-1.02883	0.000202	0.001489
ADSSL1	adenylosuccinate synthase like 1	122622	-	-2.03945	-1.02818	0.003204	0.016032
SMAGP	small cell adhesion glycoprotein	57228	HSMAGP	-2.03881	-1.02773	0.001217	0.007029
CBX7	chromobox homolog 7	23492	-	-2.03874	-1.02768	1.31e-07	1.80e-06
ERP29	endoplasmic reticulum protein 29	10961	C12ORF8, ERP28, ERP31, HEL-S-107, PDI-DB, PDIA9	-2.03836	-1.02741	0.002739	0.014074
CLCN2	chloride channel, voltage-sensitive 2	1181	CIC-2, CLC2, ECA2, ECA3, EGI11, EGI3, EGMA, EJM6, EJM8, LKPAT, CLC-2	-2.03797	-1.02713	0.001912	0.010407
AC114490.3				-2.03617	-1.02586	0.006141	0.027778
FUK	fucokinase	197258	1110046B12RIK	-2.03592	-1.02568	0.006296	0.028373
MARVELD1	MARVEL domain containing 1	83742	GB14, MARVD1, MRVLDC1, BA548K23.8	-2.03583	-1.02562	2.22e-05	0.000201
SGSH	N-sulfoglucosamine sulfohydrolase	6448	HSS, MPS3A, SFMD	-2.03535	-1.02528	1.01e-05	9.94e-05
CHKA	choline kinase alpha	1119	CHK, CK, CKI, EK	-2.03269	-1.02339	0.000237	0.00172
CASP9	caspase 9, apoptosis-related cysteine peptidase	842	APAF-3, APAF3, ICE-LAP6, MCH6, PPP1R56	-2.03193	-1.02285	2.32e-05	0.00021
SCRN2	secernin 2	90507	SES2	-2.03142	-1.02249	0.003216	0.016081
PERP	PERP, TP53 apoptosis effector	64065	KCP1, KRTCAP1, PIGPC1, THW, DJ496H19.1	-2.03058	-1.02189	1.18e-11	2.66e-10
MFI2	antigen p97 (melanoma associated) identified by monoclonal antibodies 133.2 and 96.5	4241	CD228, MAP97, MTF1, MTF, MELTF	-2.02879	-1.02062	0.008268	0.035511
PRTFDC1	phosphoribosyl transferase domain containing 1	56952	HHGP	-2.0282	-1.0202	5.99e-09	1.00e-07
PPP1CC	protein phosphatase 1, catalytic subunit, gamma isozyme	5501	PP-1G, PP1C, PPP1G	-2.02793	-1.02001	2.14e-17	8.19e-16
ERAP2	endoplasmic reticulum aminopeptidase 2	64167	L-RAP, LRAP	-2.02727	-1.01954	4.82e-11	1.03e-09
ATP6V0E2	ATPase, H+ transporting V0 subunit e2	155066	ATP6V0E2L, C7ORF32	-2.02722	-1.0195	0.001966	0.010647
TBKBP1	TBK1 binding protein 1	9755	PROSAPIP2, SINTBAD	-2.02722	-1.0195	0.000168	0.001259
P3H3	prolyl 3-hydroxylase 3	10536	GRCB, HSU47926, LEPREL2	-2.02701	-1.01935	0.003993	0.01932
SLC5A3	solute carrier family 5 (sodium/myo-inositol cotransporter), member 3	6526	BCW2, SMIT, SMIT1, SMIT2	-2.02692	-1.01929	0.002818	0.014403
AC093323.1	Putative MORF4 family-associated protein 1-like protein UPP			-2.02685	-1.01924	0.00772	0.033599
CTSF	cathepsin F	8722	CATSF, CLN13	-2.02618	-1.01876	0.003441	0.017047
TCF7L1	transcription factor 7-like 1 (T-cell specific, HMG-box)	83439	TCF-3, TCF3	-2.02554	-1.01831	1.94e-05	0.000178
CD99	CD99 molecule	4267	HBA71, MIC2, MIC2X, MIC2Y, MSK5X	-2.0242	-1.01735	0.001544	0.008649
CDO1	cysteine dioxygenase type 1	1036	-	-2.02316	-1.01661	0.000887	0.005357
ADGRB2	adhesion G protein-coupled receptor B2	576	BAI2	-2.02308	-1.01655	7.84e-12	1.81e-10
ZMYM3	zinc finger, MYM-type 3	9203	DXS6673E, MYM, XFIM, ZNF198L2, ZNF261	-2.02282	-1.01637	9.22e-07	1.09e-05
GNG11	guanine nucleotide binding protein (G protein), gamma 11	2791	GNGT11	-2.02257	-1.01619	0.000975	0.005817
MTERF2	mitochondrial transcription termination factor 2	80298	MTERFD3, MTERFL	-2.02144	-1.01538	5.98e-07	7.27e-06
CAPG	capping protein (actin filament), gelsolin-like	822	AFCP, HEL-S-66, MCP	-2.02094	-1.01503	0.004164	0.019997
SLC35A1	solute carrier family 35 (CMP-sialic acid transporter), member A1	10559	CDG2F, CMPST, CST, HCST	-2.01931	-1.01386	0.005525	0.025375
COLEC10	collectin sub-family member 10 (C-type lectin)	10584	CLL1	-2.01733	-1.01245	1.79e-08	2.83e-07
FAM73B	family with sequence similarity 73, member B	84895	C9ORF54, MIGA2	-2.0156	-1.01121	0.000124	0.000964
CDADC1	cytidine and dCMP deaminase domain containing 1	81602	NYD-SP15, BA103J18.1	-2.01536	-1.01104	9.71e-06	9.55e-05
ARL3	ADP-ribosylation factor-like 3	403	ARFL3	-2.01485	-1.01067	0.000862	0.005229
ZSWIM3	zinc finger, SWIM-type containing 3	140831	C20ORF164, PPP1R174	-2.01388	-1.00998	0.00081	0.00497
PLA2G15	phospholipase A2, group XV	23659	ACS, GXVPLA2, LLPL, LPLA2, LYPLA3	-2.01372	-1.00986	0.000925	0.005541
TMEM9	transmembrane protein 9	252839	TMEM9A	-2.01317	-1.00947	0.001379	0.007821
CEP19	centrosomal protein 19kDa	84984	C3ORF34, MOSPGF	-2.00952	-1.00685	0.000362	0.002465
SLC43A3	solute carrier family 43, member 3	29015	EEG1, FOAP-13, PRO1659, SEEEG-1	-2.00776	-1.00559	0.003192	0.015984
FAM92A1	family with sequence similarity 92, member A1	137392	-, FAM92A	-2.00694	-1.005	5.28e-07	6.47e-06
PAQR8	progestin and adipoQ receptor family member VIII	85315	C6ORF33, LMPB1, MPRB	-2.00459	-1.00331	2.12e-06	2.34e-05
ALDH1A3	aldehyde dehydrogenase 1 family, member A3	220	ALDH1A6, ALDH6, MCOP8, RALDH3	-2.00458	-1.0033	0.00242	0.012706
RAB8B	RAB8B, member RAS oncogene family	51762	-	-2.00425	-1.00306	0.000281	0.001982
HEXB	hexosaminidase B (beta polypeptide)	3074	ENC-1AS, HEL-248, HEL-S-111	-2.00415	-1.00299	2.48e-05	0.000223
EXOG	endo/exonuclease (5'-3'), endonuclease G-like	9941	ENDOGL1, ENDOGL2, ENGL, ENGL-A, ENGL-B, ENGLA, ENGLB	-2.00409	-1.00295	7.39e-06	7.42e-05
PHYH	phytanoyl-CoA 2-hydroxylase	5264	LN1, LNAP1, PAHX, PHYH1, RD	-2.00366	-1.00264	1.59e-05	0.000149
CREB3L4	cAMP responsive element binding protein 3-like 4	148327	AIBZIP, ATCE1, CREB3, CREB4, JAL, HJAL	-2.00261	-1.00188	0.000456	0.003017
CCNG1	cyclin G1	900	CCNG	-2.00219	-1.00158	1.68e-10	3.40e-09
RABEP2	rabaptin, RAB GTPase binding effector protein 2	79874	FRA	-2.00166	-1.0012	0.003357	0.016712
CYB5R2	cytochrome b5 reductase 2	51700	B5R.2	-2.00075	-1.00054	0.001836	0.010059
DOCK7	dedicator of cytokinesis 7	85440	EIEE23, ZIR2	2.00089	1.00064	0.001538	0.008618
DGCR8	DGCR8 microprocessor complex subunit	54487	C22ORF12, DGCRK6, GY1, PASHA	2.00227	1.00164	2.03e-16	7.34e-15
ITPRIPL2	inositol 1,4,5-trisphosphate receptor interacting protein-like 2	162073	-	2.00315	1.00227	6.43e-13	1.66e-11
LOC100996717	uncharacterized LOC100996717	100996717	-, NBPF19	2.00948	1.00682	3.99e-08	5.98e-07
KLHL7	kelch-like family member 7	55975	KLHL6, SBBI26	2.0113	1.00813	2.60e-06	2.85e-05
TNS3	tensin 3	64759	TEM6, TENS1	2.01171	1.00842	0.00101	0.005992
MYO10	myosin X	4651	-	2.01683	1.01209	0.000174	0.0013
TMEM170B	transmembrane protein 170B	100113407	-	2.02452	1.01758	0.000712	0.004464
ANKH	ANKH inorganic pyrophosphate transport regulator	56172	ANK, CCAL2, CMDJ, CPPDD, HANK, MANK	2.02681	1.01921	4.05e-07	5.06e-06
AREL1	apoptosis resistant E3 ubiquitin protein ligase 1	9870	KIAA0317	2.02772	1.01986	6.68e-05	0.000551
QRICH2	glutamine rich 2	84074	-	2.02779	1.01991	0.000238	0.001724
FNDC3A	fibronectin type III domain containing 3A	22862	FNDC3, HUGO, BA203I16.1, BA203I16.5	2.02828	1.02026	0.008316	0.035662
IWS1	IWS1 homolog (S. cerevisiae)	55677	-	2.0289	1.0207	5.51e-17	2.07e-15
HSPA2	heat shock 70kDa protein 2	3306	HSP70-2, HSP70-3	2.02963	1.02122	0.003106	0.015648
TRAF3	TNF receptor-associated factor 3	7187	CAP-1, CAP1, CD40BP, CRAF1, IIAE5, LAP1	2.02997	1.02146	3.27e-05	0.000287
RRS1	ribosome biogenesis regulator homolog	23212	-	2.0312	1.02233	9.46e-06	9.32e-05
RIPK4	receptor-interacting serine-threonine kinase 4	54101	ANKK2, ANKRD3, DIK, NKRD3, PKK, PPS2, RIP4	2.03176	1.02273	0.001406	0.007958
PLAUR	plasminogen activator, urokinase receptor	5329	CD87, U-PAR, UPAR, URKR, PLAUR (UPAR)	2.03276	1.02344	0.000124	0.000962
MARCH4	membrane-associated ring finger (C3HC4) 4, E3 ubiquitin protein ligase	57574	MARCH-IV, RNF174	2.03376	1.02415	8.23e-05	0.000666
POLR3D	polymerase (RNA) III (DNA directed) polypeptide D, 44kDa	661	BN51T, RPC4, RPC53, TSBN51	2.03411	1.0244	6.13e-10	1.17e-08
ATP6V1G1	ATPase, H+ transporting, lysosomal 13kDa, V1 subunit G1	9550	ATP6G, ATP6G1, ATP6GL, ATP6J, VMA10	2.03513	1.02512	1.08e-06	1.25e-05
TRIM32	tripartite motif containing 32	22954	BBS11, HT2A, LGMD2H, TATIP	2.03586	1.02564	1.66e-05	0.000155
RNF103	ring finger protein 103	7844	HKF-1, KF-1, KF1, ZFP-103, ZFP103	2.03823	1.02732	1.04e-15	3.52e-14
DPH2	DPH2 homolog	1802	DPH2L2	2.03855	1.02754	7.03e-12	1.63e-10
PDCL3	phosducin-like 3	79031	HTPHLP, PHLP2A, PHLP3, VIAF, VIAF1	2.03863	1.0276	0.000298	0.00209
TPM4	tropomyosin 4	7171	HEL-S-108	2.03929	1.02807	1.50e-06	1.69e-05
TJP1	tight junction protein 1	7082	ZO-1	2.0453	1.03231	0.000246	0.001766
ZNRF3	zinc and ring finger 3	84133	BK747E2.3, RNF203	2.04704	1.03354	0.000718	0.004494
HIPK3	homeodomain interacting protein kinase 3	10114	DYRK6, FIST3, PKY, YAK1	2.04863	1.03466	0.00129	0.007389
MAFF	v-maf avian musculoaponeurotic fibrosarcoma oncogene homolog F	23764	U-MAF, HMAFF	2.04924	1.03509	9.99e-14	2.80e-12
DRAM1	DNA-damage regulated autophagy modulator 1	55332	DRAM	2.04971	1.03542	1.58e-12	3.92e-11
POSTN	periostin, osteoblast specific factor	10631	OSF-2, OSF2, PDLPOSTN, PN	2.05095	1.03629	0.000297	0.002084
PPFIA1	protein tyrosine phosphatase, receptor type, f polypeptide (PTPRF), interacting protein (liprin), alpha 1	8500	LIP.1, LIP1, LIPRIN	2.05127	1.03652	0.003366	0.016743
FUT8	fucosyltransferase 8 (alpha (1,6) fucosyltransferase)	2530	-	2.05325	1.03791	6.26e-06	6.38e-05
KLF12	Kruppel-like factor 12	11278	AP-2REP, AP2REP, HSPC122	2.05418	1.03856	0.002107	0.011291
KRAS	Kirsten rat sarcoma viral oncogene homolog	3845	C-K-RAS, CFC2, K-RAS2A, K-RAS2B, K-RAS4A, K-RAS4B, KI-RAS, KRAS1, KRAS2, NS, NS3, RALD, RASK2	2.05426	1.03862	0.000208	0.001525
UBAP2	ubiquitin associated protein 2	55833	UBAP-2	2.05436	1.03869	0.000377	0.002555
SEC23B	Sec23 homolog B, COPII coat complex component	10483	CDA-II, CDAII, CDAN2, HEMPAS	2.05514	1.03924	1.27e-09	2.30e-08
HN1	hematological and neurological expressed 1	51155	ARM2, HN1A, JPT1	2.05666	1.0403	0.009077	0.038334
APAF1	apoptotic peptidase activating factor 1	317	APAF-1, CED4	2.05768	1.04102	0.000413	0.002767
LRRC1	leucine rich repeat containing 1	55227	LANO, DJ523E19.1	2.05898	1.04193	1.05e-05	0.000102
CDKN2B	cyclin-dependent kinase inhibitor 2B (p15, inhibits CDK4)	1030	CDK4I, INK4B, MTS2, P15, TP15, P15INK4B	2.05949	1.04229	1.86e-06	2.07e-05
DYNLT3	dynein, light chain, Tctex-type 3	6990	RP3, TCTE1L, TCTEX1L	2.06018	1.04277	2.30e-06	2.54e-05
NRBF2	nuclear receptor binding factor 2	29982	COPR, COPR1, COPR2, NRBF-2	2.06058	1.04305	1.71e-11	3.80e-10
KCNS3	potassium voltage-gated channel, modifier subfamily S, member 3	3790	KV9.3	2.06064	1.04309	1.05e-06	1.22e-05
FAM177A1	family with sequence similarity 177, member A1	283635	C14ORF24	2.06075	1.04317	1.25e-11	2.82e-10
NUDCD1	NudC domain containing 1	84955	CML66, OVA66	2.06244	1.04435	6.62e-06	6.71e-05
SPOCD1	SPOC domain containing 1	90853	PPP1R146	2.06566	1.0466	6.86e-07	8.27e-06
KIAA0922	KIAA0922	23240	TMEM131L	2.06593	1.04679	0.000101	0.000803
TMEM132A	transmembrane protein 132A	54972	GBP, HSPA5BP1	2.06725	1.04771	9.13e-05	0.000732
CTTNBP2NL	CTTNBP2 N-terminal like	55917	-	2.07186	1.05093	0.000847	0.005159
TUBE1	tubulin, epsilon 1	51175	TUBE, DJ142L7.2	2.07194	1.05098	8.76e-06	8.68e-05
SMG6	SMG6 nonsense mediated mRNA decay factor	23293	C17ORF31, EST1A, SMG-6, HSMG5/7A	2.07251	1.05138	2.38e-14	7.09e-13
PTPDC1	protein tyrosine phosphatase domain containing 1	138639	PTP9Q22	2.0731	1.05179	0.000511	0.003346
USP31	ubiquitin specific peptidase 31	57478	-	2.07314	1.05182	3.11e-09	5.40e-08
PXN	paxillin	5829	-	2.0736	1.05214	1.35e-13	3.73e-12
AMMECR1L	AMMECR1-like	83607	-	2.0736	1.05214	8.18e-06	8.16e-05
KCNN4	potassium channel, calcium activated intermediate/small conductance subfamily N alpha, member 4	3783	IK, IK1, IKCA1, KCA4, KCA3.1, SK4, HIKCA1, HKCA4, HSK4	2.07599	1.0538	0.001486	0.008354
BLOC1S2	biogenesis of lysosomal organelles complex-1, subunit 2	282991	BLOS2, CEAP, CEAP11	2.07786	1.0551	3.49e-07	4.40e-06
PCGF3	polycomb group ring finger 3	10336	DONG1, RNF3, RNF3A	2.07802	1.05521	1.53e-09	2.74e-08
ZNF560	zinc finger protein 560	147741	-	2.08011	1.05666	0.000155	0.00117
SUV39H2	suppressor of variegation 3-9 homolog 2 (Drosophila)	79723	KMT1B	2.08028	1.05678	0.000521	0.003401
UPP1	uridine phosphorylase 1	7378	UDRPASE, UP, UPASE, UPP	2.08354	1.05904	0.005643	0.025843
ADARB1	adenosine deaminase, RNA-specific, B1	104	ADAR2, DRABA2, DRADA2, RED1	2.08385	1.05925	0.000248	0.001781
POLR1A	polymerase (RNA) I polypeptide A, 194kDa	25885	A190, AFDCIN, RPA1, RPA194, RPO1-4, RPO14	2.08398	1.05934	1.71e-05	0.000159
CARS	cysteinyl-tRNA synthetase	833	CARS1, CYSRS, MGC:11246	2.08417	1.05947	5.34e-07	6.54e-06
PODNL1	podocan-like 1	79883	SLRR5B	2.08422	1.05951	0.00195	0.010579
EIF3J	eukaryotic translation initiation factor 3, subunit J	8669	EIF3S1, EIF3-ALPHA, EIF3-P35	2.08445	1.05967	6.11e-13	1.58e-11
GART	phosphoribosylglycinamide formyltransferase, phosphoribosylglycinamide synthetase, phosphoribosylaminoimidazole synthetase	2618	AIRS, GARS, GARTF, PAIS, PGFT, PRGS	2.08471	1.05985	2.64e-06	2.88e-05
CAP1	CAP, adenylate cyclase-associated protein 1 (yeast)	10487	CAP, CAP1-PEN	2.085	1.06005	8.80e-08	1.24e-06
SLC9A1	solute carrier family 9, subfamily A (NHE1, cation proton antiporter 1), member 1	6548	APNH, LIKNS, NHE-1, NHE1, PPP1R143	2.08589	1.06066	1.24e-19	5.65e-18
AGTR1	angiotensin II receptor, type 1	185	AG2S, AGTR1B, AT1, AT1AR, AT1B, AT1BR, AT1R, AT2R1, HAT1R	2.08897	1.06279	3.19e-06	3.45e-05
SWAP70	SWAP switching B-cell complex 70kDa subunit	23075	HSPC321, SWAP-70	2.09059	1.06391	0.000366	0.002484
ZFHX3	zinc finger homeobox 3	463	ATBF1, ATBT, ZNF927	2.09197	1.06486	4.74e-07	5.85e-06
PARVB	parvin, beta	29780	CGI-56	2.09211	1.06496	0.000239	0.001726
CDH11	cadherin 11, type 2, OB-cadherin (osteoblast)	1009	CAD11, CDHOB, OB, OSF-4	2.09265	1.06533	6.66e-05	0.000549
TNFSF4	tumor necrosis factor (ligand) superfamily, member 4	7292	CD134L, CD252, GP34, OX-40L, OX4OL, TXGP1	2.09287	1.06548	0.000884	0.00534
MAP3K8	mitogen-activated protein kinase kinase kinase 8	1326	AURA2, COT, EST, ESTF, MEKK8, TPL2, TPL-2, C-COT	2.09307	1.06562	0.001007	0.005977
NLN	neurolysin (metallopeptidase M3 family)	57486	AGTBP, EP24.16, MEP, MOP	2.0948	1.06681	9.40e-06	9.26e-05
GOT1	glutamic-oxaloacetic transaminase 1, soluble	2805	AST1, ASTQTL1, GIG18, CASPAT, CCAT	2.0958	1.0675	2.71e-05	0.000241
XRRA1	X-ray radiation resistance associated 1	143570	-	2.09737	1.06858	0.000789	0.004876
CNN2	calponin 2	1265	-	2.09744	1.06863	4.20e-07	5.23e-06
FMN2	formin 2	56776	-	2.09841	1.0693	1.80e-05	0.000166
CLCF1	cardiotrophin-like cytokine factor 1	23529	BSF-3, BSF3, CISS2, CLC, NNT-1, NNT1, NR6	2.09865	1.06946	7.36e-05	0.000602
PMM2	phosphomannomutase 2	5373	CDG1, CDG1A, CDGS, PMI, PMI1, PMM 2	2.0989	1.06963	7.98e-10	1.50e-08
ZNF805	zinc finger protein 805	390980	-	2.0989	1.06963	0.006819	0.030354
EVL	Enah/Vasp-like	51466	RNB6	2.10182	1.07164	2.57e-06	2.82e-05
SSR3	signal sequence receptor, gamma (translocon-associated protein gamma)	6747	TRAPG	2.10267	1.07222	1.18e-13	3.30e-12
MAPRE1	microtubule-associated protein, RP/EB family, member 1	22919	EB1	2.10481	1.07369	3.64e-18	1.49e-16
PANK3	pantothenate kinase 3	79646	-	2.10566	1.07427	0.0018	0.009887
LOXL2	lysyl oxidase-like 2	4017	LOR2, WS9-14	2.10579	1.07436	1.22e-07	1.67e-06
PBRM1	polybromo 1	55193	BAF180, PB1	2.10653	1.07487	0.000553	0.003578
NMNAT2	nicotinamide nucleotide adenylyltransferase 2	23057	C1ORF15, PNAT2	2.10855	1.07625	0.003089	0.015573
PGBD1	piggyBac transposable element derived 1	84547	HUCEP-4, SCAND4, DJ874C20.4	2.10903	1.07658	4.02e-09	6.88e-08
STAT3	signal transducer and activator of transcription 3 (acute-phase response factor)	6774	ADMIO, APRF, HIES	2.10951	1.07691	3.16e-06	3.42e-05
ZBTB20	zinc finger and BTB domain containing 20	26137	DPZF, HOF, ODA-8S, PRIMS, ZNF288	2.10982	1.07712	0.00024	0.001732
FLNA	filamin A, alpha	2316	ABP-280, ABPX, CSBS, CVD1, FLN, FLN-A, FLN1, FMD, MNS, NHBP, OPD, OPD1, OPD2, XLVD, XMVD	2.11168	1.07839	2.43e-12	5.93e-11
HERPUD1	homocysteine-inducible, endoplasmic reticulum stress-inducible, ubiquitin-like domain member 1	9709	HERP, MIF1, SUP	2.11177	1.07845	1.92e-08	3.03e-07
PRDM16	PR domain containing 16	63976	CMD1LL, LVNC8, MEL1, PFM13	2.11367	1.07975	5.83e-06	5.98e-05
C1GALT1	core 1 synthase, glycoprotein-N-acetylgalactosamine 3-beta-galactosyltransferase 1	56913	C1GALT, T-SYNTHASE	2.11427	1.08016	6.57e-05	0.000543
PGAP1	post-GPI attachment to proteins 1	80055	BST1, ISPD3024, MRT42, SPG67	2.11616	1.08145	0.001772	0.00975
ADAMTS7	ADAM metallopeptidase with thrombospondin type 1 motif, 7	11173	ADAM-TS 7, ADAM-TS7, ADAMTS-7	2.11864	1.08314	2.91e-12	7.07e-11
SESN2	sestrin 2	83667	HI95, SES2, SEST2	2.12018	1.08419	4.50e-07	5.57e-06
CHD9	chromodomain helicase DNA binding protein 9	80205	AD013, CHD-9, CREMM, KISH2, PRIC320	2.12018	1.08419	0.003707	0.018141
XDH	xanthine dehydrogenase	7498	XO, XOR	2.1216	1.08515	0.010239	0.042444
SFPQ	splicing factor proline/glutamine-rich	6421	POMP100, PPP1R140, PSF	2.12258	1.08582	3.00e-15	9.73e-14
AZIN2	antizyme inhibitor 2	113451	ADC, AZI2, AZIB1, ODC-P, ODC1L, ODCP	2.12316	1.08621	2.78e-05	0.000247
PTAR1	protein prenyltransferase alpha subunit repeat containing 1	375743	-	2.12354	1.08647	0.003996	0.019327
ARNTL	aryl hydrocarbon receptor nuclear translocator-like	406	BMAL1, BMAL1C, JAP3, MOP3, PASD3, TIC, BHLHE5	2.12388	1.0867	5.32e-05	0.000446
IL18BP	interleukin 18 binding protein	10068	IL18BPA	2.12643	1.08843	0.000285	0.002009
KIAA1549	KIAA1549	57670	-	2.12738	1.08908	0.000112	0.000883
LEPROTL1	leptin receptor overlapping transcript-like 1	23484	HSPC112, VPS55, MY047	2.1278	1.08936	5.89e-13	1.53e-11
SGTB	small glutamine-rich tetratricopeptide repeat (TPR)-containing, beta	54557	SGT2	2.1289	1.09011	0.002243	0.01193
PHLPP2	PH domain and leucine rich repeat protein phosphatase 2	23035	PHLPPL	2.13112	1.09161	0.002469	0.012923
TMEM87B	transmembrane protein 87B	84910	-	2.13115	1.09163	1.80e-07	2.40e-06
MRVI1	murine retrovirus integration site 1 homolog	10335	IRAG, JAW1L	2.13378	1.09341	0.008028	0.034675
MLLT4	myeloid/lymphoid or mixed-lineage leukemia; translocated to, 4	4301	AF6, MLL-AF6, AFDN	2.13518	1.09436	0.001587	0.008855
ZNF841	zinc finger protein 841	284371	-	2.13575	1.09474	0.007122	0.031461
PSME4	proteasome activator subunit 4	23198	PA200	2.13631	1.09512	5.21e-07	6.40e-06
FLNC	filamin C, gamma	2318	ABP-280, ABP280A, ABPA, ABPL, FLN2, MFM5, MPD4	2.13665	1.09535	3.58e-12	8.56e-11
AFF4	AF4/FMR2 family, member 4	27125	AF5Q31, CHOPS, MCEF	2.14199	1.09895	0.000914	0.005491
RBMS1	RNA binding motif, single stranded interacting protein 1	5937	C2ORF12, HCC-4, MSSP, MSSP-1, MSSP-2, MSSP-3, SCR2, YC1	2.14307	1.09968	4.15e-07	5.18e-06
BACH1	BTB and CNC homology 1, basic leucine zipper transcription factor 1	571	BACH-1, BTBD24	2.14491	1.10092	0.000462	0.003052
WDR47	WD repeat domain 47	22911	-	2.14642	1.10193	0.000909	0.005466
CLIC4	chloride intracellular channel 4	25932	CLIC4L, H1, MTCLIC, HUH1, P64H1	2.14908	1.10372	0.000282	0.00199
TMEM189	transmembrane protein 189	387521	KUA	2.15077	1.10485	1.61e-07	2.17e-06
ZBTB38	zinc finger and BTB domain containing 38	253461	CIBZ, PPP1R171, ZNF921	2.15338	1.1066	0.000864	0.005237
SLC12A2	solute carrier family 12 (sodium/potassium/chloride transporter), member 2	6558	BSC, BSC2, NKCC1, PPP1R141	2.15672	1.10884	1.06e-11	2.40e-10
MYO19	myosin XIX	80179	MYOHD1	2.15678	1.10888	9.94e-08	1.38e-06
UBE2J1	ubiquitin-conjugating enzyme E2, J1	51465	CGI-76, HSPC153, HSPC205, HSU93243, NCUBE-1, NCUBE1, UBC6, UBC6E, UBC6P	2.15745	1.10933	9.43e-10	1.75e-08
CDC42SE1	CDC42 small effector 1	56882	SCIP1, SPEC1	2.15947	1.11068	3.97e-07	4.96e-06
ACSL4	acyl-CoA synthetase long-chain family member 4	2182	ACS4, FACL4, LACS4, MRX63, MRX68	2.15952	1.11071	0.000102	0.000808
MTUS1	microtubule associated tumor suppressor 1	57509	ATBP, ATIP, ICIS, MP44, MTSG1	2.15961	1.11077	1.16e-07	1.60e-06
SCN9A	sodium channel, voltage gated, type IX alpha subunit	6335	ETHA, FEB3B, GEFSP7, HSAN2D, NE-NA, NENA, NAV1.7, PN1, SFNP	2.16151	1.11204	0.001257	0.007224
RAB23	RAB23, member RAS oncogene family	51715	HSPC137	2.16508	1.11442	7.91e-06	7.89e-05
SAMD4A	sterile alpha motif domain containing 4A	23034	SAMD4, SMAUG, SMAUG1, SMG, SMGA	2.1663	1.11523	0.000134	0.001035
ADAT1	adenosine deaminase, tRNA-specific 1	23536	HADAT1	2.1687	1.11683	0.001151	0.006725
C10orf2	chromosome 10 open reading frame 2	56652	ATXN8, IOSCA, MTDPS7, PEO, PEO1, PEOA3, PRLTS5, SANDO, SCA8, TWINL, TWNK	2.17025	1.11786	4.71e-08	6.97e-07
EHD4	EH-domain containing 4	30844	PAST4	2.17028	1.11788	8.60e-08	1.21e-06
CHFR	checkpoint with forkhead and ring finger domains, E3 ubiquitin protein ligase	55743	RNF116, RNF196	2.17454	1.12071	7.53e-10	1.42e-08
TMCC2	transmembrane and coiled-coil domain family 2	9911	HUCEP11	2.17581	1.12155	2.07e-06	2.29e-05
KIAA1841	KIAA1841	84542	-	2.17981	1.1242	8.33e-05	0.000674
FHL3	four and a half LIM domains 3	2275	SLIM2	2.18268	1.1261	0.000561	0.003622
LIMCH1	LIM and calponin homology domains 1	22998	LIMCH1A, LMO7B	2.18353	1.12666	9.85e-07	1.15e-05
MED13	mediator complex subunit 13	9969	ARC250, DRIP250, HSPC221, THRAP1, TRAP240	2.18359	1.1267	0.000253	0.001811
MIOS	missing oocyte, meiosis regulator, homolog (Drosophila)	54468	-	2.18653	1.12864	2.54e-09	4.44e-08
FARP2	FERM, RhoGEF and pleckstrin domain protein 2	9855	FIR, FRG, PLEKHC3	2.18886	1.13018	2.57e-06	2.82e-05
MMP12	matrix metallopeptidase 12	4321	HME, ME, MME, MMP-12	2.18935	1.1305	0.005416	0.024953
IGF1R	insulin-like growth factor 1 receptor	3480	CD221, IGFIR, IGFR, JTK13	2.18974	1.13076	1.13e-06	1.31e-05
TAX1BP3	Tax1 (human T-cell leukemia virus type I) binding protein 3	30851	TIP-1	2.19144	1.13188	0.000532	0.003456
MAPK8	mitogen-activated protein kinase 8	5599	JNK, JNK-46, JNK1, JNK1A2, JNK21B1/2, PRKM8, SAPK1, SAPK1C	2.19363	1.13332	1.37e-07	1.87e-06
HAS3	hyaluronan synthase 3	3038	-	2.19418	1.13368	0.004497	0.021333
ANO6	anoctamin 6	196527	BDPLT7, SCTS, TMEM16F	2.19482	1.1341	0.000738	0.004603
FBN2	fibrillin 2	2201	CCA, DA9, EOMD	2.20578	1.14129	0.000964	0.005756
BAIAP2L1	BAI1-associated protein 2-like 1	55971	IRTKS	2.21014	1.14414	0.000271	0.00192
FMNL2	formin-like 2	114793	FHOD2	2.2107	1.1445	0.002754	0.014136
PGRMC2	progesterone receptor membrane component 2	10424	DG6, PMBP	2.2112	1.14483	4.86e-13	1.27e-11
TIMP3	TIMP metallopeptidase inhibitor 3	7078	HSMRK222, K222, K222TA2, SFD	2.21266	1.14578	3.44e-19	1.52e-17
UBALD1	UBA-like domain containing 1	124402	FAM100A, PP11303	2.21324	1.14616	0.001311	0.007486
ARPC5	actin related protein 2/3 complex, subunit 5, 16kDa	10092	ARC16, DJ127C7.3, P16-ARC	2.21774	1.14909	3.69e-08	5.57e-07
SARS	seryl-tRNA synthetase	6301	SERRS, SERS	2.21809	1.14932	2.58e-06	2.83e-05
CDK14	cyclin-dependent kinase 14	5218	PFTAIRE1, PFTK1	2.21909	1.14997	8.12e-05	0.000658
RASSF4	Ras association (RalGDS/AF-6) domain family member 4	83937	AD037	2.21915	1.15001	4.74e-09	8.03e-08
UGDH	UDP-glucose 6-dehydrogenase	7358	GDH, UDP-GLCDH, UDPGDH, UGD	2.22197	1.15184	7.49e-13	1.93e-11
CMIP	c-Maf inducing protein	80790	TCMIP	2.22246	1.15216	5.05e-07	6.21e-06
RASAL2	RAS protein activator like 2	9462	NGAP	2.223	1.15251	0.001737	0.009584
ZNF668	zinc finger protein 668	79759	-	2.22613	1.15454	0.00102	0.006041
SPIRE1	spire-type actin nucleation factor 1	56907	SPIR-1	2.22636	1.15469	3.87e-09	6.62e-08
PDZK1	PDZ domain containing 1	5174	CAP70, CLAMP, NHERF-3, NHERF3, PDZD1	2.22749	1.15542	4.72e-05	0.000401
PYROXD1	pyridine nucleotide-disulphide oxidoreductase domain 1	79912	-	2.22919	1.15652	0.000209	0.001534
SNX25	sorting nexin 25	83891	MSTP043, SBBI31	2.22961	1.15679	4.02e-05	0.000347
GPR180	G protein-coupled receptor 180	160897	ITR	2.23123	1.15784	2.68e-07	3.47e-06
SMIM3	small integral membrane protein 3	85027	C5ORF62, MST150, NID67	2.23265	1.15876	6.98e-07	8.40e-06
DIEXF	digestive organ expansion factor homolog (zebrafish)	27042	C1ORF107, DEF, DJ434O14.5, UTP25	2.23267	1.15877	6.66e-05	0.000549
ADO	2-aminoethanethiol (cysteamine) dioxygenase	84890	C10ORF22	2.23303	1.159	2.16e-14	6.49e-13
ARHGAP32	Rho GTPase activating protein 32	9743	GC-GAP, GRIT, PX-RICS, RICS, P200RHOGAP, P250GAP	2.23495	1.16024	0.000749	0.004662
BNC2	basonuclin 2	54796	BSN2	2.23648	1.16123	3.04e-05	0.00027
ITGB1	integrin, beta 1 (fibronectin receptor, beta polypeptide, antigen CD29 includes MDF2, MSK12)	3688	CD29, FNRB, GPIIA, MDF2, MSK12, VLA-BETA, VLAB	2.23667	1.16135	0.010228	0.042413
ST5	suppression of tumorigenicity 5	6764	DENND2B, HTS1, P126	2.23721	1.1617	7.67e-22	4.08e-20
RIPK2	receptor-interacting serine-threonine kinase 2	8767	CARD3, CARDIAK, CCK, GIG30, RICK, RIP2	2.24061	1.16389	5.73e-11	1.21e-09
FSTL1	follistatin-like 1	11167	FRP, FSL1, MIR198	2.24103	1.16416	9.27e-09	1.52e-07
ABHD2	abhydrolase domain containing 2	11057	HS1-2, LABH2, PHPS1-2	2.24267	1.16522	7.81e-06	7.81e-05
ZC2HC1A	zinc finger, C2HC-type containing 1A	51101	C8ORF70, CGI-62, FAM164A	2.24285	1.16533	1.32e-06	1.50e-05
PLK3	polo-like kinase 3	1263	CNK, FNK, PLK-3, PRK	2.24347	1.16573	2.52e-08	3.92e-07
VWF	von Willebrand factor	7450	F8VWF, VWD	2.24681	1.16788	3.54e-05	0.000309
MYH9	myosin, heavy chain 9, non-muscle	4627	BDPLT6, DFNA17, EPSTS, FTNS, MHA, NMHC-II-A, NMMHC-IIA, NMMHCA	2.24769	1.16844	1.19e-06	1.37e-05
SEPT11	septin 11	55752	-	2.24779	1.16851	2.00e-05	0.000183
CSRNP2	cysteine-serine-rich nuclear protein 2	81566	C12ORF2, C12ORF22, FAM130A1, PPP1R72, TAIP-12	2.25157	1.17093	1.42e-08	2.28e-07
ALDH18A1	aldehyde dehydrogenase 18 family, member A1	5832	ARCL3A, GSAS, P5CS, PYCS	2.25197	1.17119	2.52e-16	9.03e-15
ACTN4	actinin, alpha 4	81	ACTININ-4, FSGS, FSGS1	2.25204	1.17123	1.66e-12	4.11e-11
MAMLD1	mastermind-like domain containing 1	10046	CG1, CXORF6, F18, HYSP2	2.25257	1.17157	4.97e-08	7.32e-07
FN1	fibronectin 1	2335	CIG, ED-B, FINC, FN, FNZ, GFND, GFND2, LETS, MSF	2.25436	1.17272	0.000332	0.002291
LUZP1	leucine zipper protein 1	7798	LUZP	2.25845	1.17533	0.000643	0.00408
FLRT2	fibronectin leucine rich transmembrane protein 2	23768	-	2.25857	1.17541	9.54e-05	0.000761
DPYSL3	dihydropyrimidinase-like 3	1809	CRMP-4, CRMP4, DRP-3, DRP3, LCRMP, ULIP, ULIP-1	2.25895	1.17565	4.39e-10	8.55e-09
GRAMD3	GRAM domain containing 3	65983	NS3TP2, GRAMD2B	2.25912	1.17576	9.35e-10	1.74e-08
RCL1	RNA terminal phosphate cyclase-like 1	10171	RNAC, RPCL1	2.26015	1.17642	1.62e-10	3.30e-09
APBA1	amyloid beta (A4) precursor protein-binding, family A, member 1	320	D9S411E, LIN10, MINT1, X11, X11A, X11ALPHA	2.26028	1.1765	1.96e-05	0.00018
FRMD4A	FERM domain containing 4A	55691	FRMD4, BA295P9.4	2.26233	1.17781	2.90e-07	3.72e-06
ETS1	v-ets avian erythroblastosis virus E26 oncogene homolog 1	2113	ETS-1, EWSR2, C-ETS-1, P54	2.26286	1.17815	0.000382	0.002584
RAB3B	RAB3B, member RAS oncogene family	5865	-	2.2633	1.17843	1.52e-07	2.05e-06
RERE	arginine-glutamic acid dipeptide (RE) repeats	473	ARG, ARP, ATN1L, DNB1	2.26882	1.18194	5.92e-09	9.93e-08
GAS7	growth arrest-specific 7	8522	MLL/GAS7	2.26896	1.18203	2.61e-09	4.56e-08
SLC16A2	solute carrier family 16, member 2 (thyroid hormone transporter)	6567	AHDS, DXS128, DXS128E, MCT 7, MCT 8, MCT7, MCT8, MRX22, XPCT	2.26968	1.18249	3.57e-07	4.50e-06
GPR173	G protein-coupled receptor 173	54328	SREB3	2.27014	1.18278	1.06e-13	2.98e-12
KALRN	kalirin, RhoGEF kinase	8997	ARHGEF24, CHD5, CHDS5, DUET, DUO, HAPIP, TRAD	2.27102	1.18334	7.04e-05	0.000578
GAP43	growth associated protein 43	2596	B-50, PP46	2.27252	1.18429	9.77e-09	1.59e-07
MTHFD1L	methylenetetrahydrofolate dehydrogenase (NADP+ dependent) 1-like	25902	FTHFSDC1, MTC1THFS, DJ292B18.2	2.27475	1.18571	2.29e-09	4.03e-08
PPFIBP1	PTPRF interacting protein, binding protein 1 (liprin beta 1)	8496	L2, SGT2, HSGT2, HSGT2P	2.27725	1.18729	0.001179	0.006857
MEST	mesoderm specific transcript	4232	PEG1	2.27736	1.18736	8.81e-07	1.04e-05
LRRC59	leucine rich repeat containing 59	55379	PRO1855, P34	2.27822	1.18791	2.10e-20	1.03e-18
DPY19L1	dpy-19-like 1 (C. elegans)	23333	-	2.27832	1.18797	7.64e-05	0.000623
FAM167B	family with sequence similarity 167, member B	84734	C1ORF90	2.28419	1.19168	0.008163	0.035146
CYCS	cytochrome c, somatic	54205	CYC, HCS, THC4	2.28545	1.19248	2.37e-13	6.35e-12
CYP27C1	cytochrome P450, family 27, subfamily C, polypeptide 1	339761	-	2.28663	1.19322	8.19e-07	9.75e-06
TRIML2	tripartite motif family-like 2	205860	SPRYD6	2.28989	1.19528	0.009679	0.040476
MAK16	MAK16 homolog	84549	MAK16L, RBM13	2.29229	1.19679	9.20e-08	1.29e-06
BCAT1	branched chain amino-acid transaminase 1, cytosolic	586	BCATC, BCT1, ECA39, MECA39, PNAS121, PP18	2.29237	1.19684	6.19e-09	1.04e-07
ARHGAP26	Rho GTPase activating protein 26	23092	GRAF, GRAF1, OPHN1L, OPHN1L1	2.29363	1.19763	0.000139	0.00107
TEAD3	TEA domain family member 3	7005	DTEF-1, ETFR-1, TEAD-3, TEAD5, TEF-5, TEF5	2.29561	1.19888	1.73e-13	4.71e-12
HDGFRP3	hepatoma-derived growth factor, related protein 3	50810	CGI-142, HDGF-2, HDGF2, HRP-3, HDGFL3	2.29736	1.19998	8.18e-18	3.21e-16
ITSN1	intersectin 1 (SH3 domain protein)	6453	ITSN, SH3D1A, SH3P17	2.29813	1.20046	0.000144	0.001105
DNM1L	dynamin 1-like	10059	DLP1, DRP1, DVLP, DYMPLE, EMPF, HDYNIV	2.29937	1.20124	3.83e-07	4.79e-06
ZNF208	zinc finger protein 208	7757	PMIDP, ZNF95	2.30023	1.20178	0.000197	0.001454
TPST1	tyrosylprotein sulfotransferase 1	8460	TANGO13A	2.30063	1.20203	9.91e-11	2.06e-09
PHKA2	phosphorylase kinase, alpha 2 (liver)	5256	GSD9A, PHK, PYK, PYKL, XLG, XLG2	2.30256	1.20324	9.39e-10	1.74e-08
TUBA1A	tubulin, alpha 1a	7846	B-ALPHA-1, LIS3, TUBA3	2.30633	1.2056	7.85e-05	0.000638
SLC25A13	solute carrier family 25 (aspartate/glutamate carrier), member 13	10165	ARALAR2, CITRIN, CTLN2	2.30958	1.20763	1.17e-09	2.13e-08
TBC1D22B	TBC1 domain family, member 22B	55633	C6ORF197	2.31088	1.20844	5.75e-18	2.29e-16
TRIL	TLR4 interactor with leucine-rich repeats	9865	-	2.31148	1.20882	0.007162	0.031594
PTPRK	protein tyrosine phosphatase, receptor type, K	5796	R-PTP-KAPPA	2.31516	1.21111	9.46e-05	0.000756
CBL	Cbl proto-oncogene, E3 ubiquitin protein ligase	867	C-CBL, CBL2, FRA11B, NSLL, RNF55	2.31657	1.21199	0.001826	0.010008
YRDC	yrdC N(6)-threonylcarbamoyltransferase domain containing	79693	DRIP3, IRIP, SUA5	2.31784	1.21278	4.17e-06	4.42e-05
HINT3	histidine triad nucleotide binding protein 3	135114	HINT4	2.31814	1.21297	8.50e-09	1.40e-07
RGS9	regulator of G-protein signaling 9	8787	PERRS, RGS9L	2.32084	1.21465	1.89e-07	2.51e-06
LARP1B	La ribonucleoprotein domain family, member 1B	55132	LARP2	2.32295	1.21596	2.85e-06	3.10e-05
DES	desmin	1674	CSM1, CSM2, LGMD2R	2.32295	1.21596	0.002591	0.013435
RASA1	RAS p21 protein activator (GTPase activating protein) 1	5921	CM-AVM, CMAVM, GAP, PKWS, RASA, RASGAP, P120GAP, P120RASGAP	2.32347	1.21628	1.75e-05	0.000162
PLS3	plastin 3	5358	BMND18, T-PLASTIN	2.32501	1.21724	2.33e-06	2.57e-05
KCNJ2	potassium channel, inwardly rectifying subfamily J, member 2	3759	ATFB9, HHBIRK1, HHIRK1, IRK1, KIR2.1, LQT7, SQT3	2.32547	1.21752	0.001228	0.007081
RNASEH1	ribonuclease H1	246243	H1RNA, RNH1	2.3283	1.21928	0.002438	0.012785
MAFK	v-maf avian musculoaponeurotic fibrosarcoma oncogene homolog K	7975	NFE2U, P18	2.33034	1.22054	3.94e-18	1.61e-16
PICALM	phosphatidylinositol binding clathrin assembly protein	8301	CALM, CLTH, LAP	2.33351	1.2225	1.02e-07	1.42e-06
WWTR1	WW domain containing transcription regulator 1	25937	TAZ	2.3337	1.22262	6.92e-08	1.00e-06
LRRC17	leucine rich repeat containing 17	10234	P37NB	2.33462	1.22319	3.30e-14	9.68e-13
LIMK1	LIM domain kinase 1	3984	LIMK, LIMK-1	2.34078	1.22699	2.66e-18	1.11e-16
NCKAP1	NCK-associated protein 1	10787	HEM2, NAP1, NAP125, P125NAP1	2.34223	1.22788	0.000166	0.00125
PDLIM5	PDZ and LIM domain 5	10611	ENH, ENH1, L9, LIM	2.34305	1.22839	5.85e-06	6.00e-05
SIX4	SIX homeobox 4	51804	AREC3	2.34666	1.23061	1.53e-06	1.73e-05
TMEM204	transmembrane protein 204	79652	C16ORF30, CLP24	2.34811	1.2315	0.000243	0.001749
MEX3C	mex-3 RNA binding family member C	51320	BM-013, MEX-3C, RKHD2, RNF194	2.35024	1.23281	1.93e-05	0.000177
IQCJ-SCHIP1	IQCJ-SCHIP1 readthrough	100505385	-	2.35049	1.23296	0.006126	0.027741
KATNAL1	katanin p60 subunit A-like 1	84056	-	2.35065	1.23306	2.09e-06	2.32e-05
ZNF281	zinc finger protein 281	23528	ZBP-99, ZNP-99	2.35231	1.23408	0.00013	0.001009
ANGPTL4	angiopoietin-like 4	51129	ARP4, FIAF, HARP, HFARP, NL2, PGAR, TGQTL, UNQ171, PP1158	2.36037	1.23901	0.00023	0.001671
FBXO32	F-box protein 32	114907	FBX32, MAFBX	2.36177	1.23987	6.05e-10	1.16e-08
FHOD3	formin homology 2 domain containing 3	80206	FHOS2, FORMACTIN2	2.36321	1.24075	2.82e-06	3.07e-05
COL1A1	collagen, type I, alpha 1	1277	EDSC, OI1, OI2, OI3, OI4, COLLAGEN 1A	2.36605	1.24248	2.70e-18	1.12e-16
SYNE2	spectrin repeat containing, nuclear envelope 2	23224	EDMD5, NUA, NUANCE, NESP2, NESPRIN-2, SYNE-2, TROPH	2.36639	1.24269	0.000391	0.002634
KCTD11	potassium channel tetramerization domain containing 11	147040	C17ORF36, KCASH1, REN, REN/KCTD11	2.36685	1.24297	1.59e-06	1.79e-05
JMJD1C	jumonji domain containing 1C	221037	TRIP8	2.37007	1.24493	0.002908	0.014789
TAOK1	TAO kinase 1	57551	KFC-B, MAP3K16, MARKK, PSK-2, PSK2, TAO1, HKFC-B, HTAOK1	2.37275	1.24656	0.000979	0.005833
CENPK	centromere protein K	64105	AF5ALPHA, CENP-K, FKSG14, P33, SOLT	2.37523	1.24807	0.007121	0.031461
CDKL5	cyclin-dependent kinase-like 5	6792	EIEE2, ISSX, STK9	2.37632	1.24873	0.000381	0.002575
LEMD3	LEM domain containing 3	23592	MAN1	2.37868	1.25016	2.69e-05	0.00024
CBX2	chromobox homolog 2	84733	CDCA6, M33, SRXY5	2.38206	1.25221	0.001816	0.009967
LHX9	LIM homeobox 9	56956	-	2.38661	1.25496	4.11e-05	0.000354
OTUD7B	OTU deubiquitinase 7B	56957	CEZANNE, ZA20D1	2.38752	1.25551	3.04e-11	6.58e-10
TAF4B	TAF4b RNA polymerase II, TATA box binding protein (TBP)-associated factor, 105kDa	6875	SPGF13, TAF2C2, TAFII105	2.39159	1.25797	0.00991	0.041292
FAM19A5	family with sequence similarity 19 (chemokine (C-C motif)-like), member A5	25817	QLLK5208, TAFA-5, TAFA5, UNQ5208	2.39303	1.25884	0.000814	0.004994
EMB	embigin	133418	GP70	2.39501	1.26003	0.000151	0.001149
NXPH4	neurexophilin 4	11247	NPH4	2.39559	1.26038	3.01e-05	0.000266
NEDD4	neural precursor cell expressed, developmentally down-regulated 4, E3 ubiquitin protein ligase	4734	NEDD4-1, RPF1	2.3965	1.26093	0.003124	0.015716
ZNF827	zinc finger protein 827	152485	-	2.39727	1.26139	4.63e-05	0.000395
EPRS	glutamyl-prolyl-tRNA synthetase	2058	EARS, GLUPRORS, PARS, PIG32, QARS, QPRS	2.39986	1.26295	5.63e-07	6.87e-06
GTPBP2	GTP binding protein 2	54676	-	2.40131	1.26382	5.39e-09	9.08e-08
FSTL3	follistatin-like 3 (secreted glycoprotein)	10272	FLRG, FSRP	2.40211	1.2643	0.0005	0.003283
MAP2	microtubule-associated protein 2	4133	MAP2A, MAP2B, MAP2C	2.40296	1.26481	2.04e-05	0.000186
JAK3	Janus kinase 3	3718	JAK-3, JAK3_HUMAN, JAKL, L-JAK, LJAK	2.40322	1.26497	1.44e-07	1.95e-06
CHD1L	chromodomain helicase DNA binding protein 1-like	9557	ALC1, CHDL	2.40477	1.2659	9.73e-18	3.80e-16
SOWAHC	sosondowah ankyrin repeat domain family member C	65124	ANKRD57, C2ORF26	2.40481	1.26592	8.25e-08	1.17e-06
GDNF	glial cell derived neurotrophic factor	2668	ATF1, ATF2, HFB1-GDNF, HSCR3	2.40532	1.26623	6.27e-07	7.61e-06
MYEF2	myelin expression factor 2	50804	HST18564, MEF-2, MST156, MSTP156, MYEF-2	2.40794	1.2678	6.54e-07	7.91e-06
DAB2	Dab, mitogen-responsive phosphoprotein, homolog 2 (Drosophila)	1601	DOC-2, DOC2	2.40836	1.26805	8.48e-10	1.59e-08
DLG1	discs, large homolog 1 (Drosophila)	1739	DLGH1, SAP-97, SAP97, DJ1061C18.1.1, HDLG	2.41015	1.26912	0.000202	0.00149
PKD1	polycystic kidney disease 1 (autosomal dominant)	5310	PBP, PC-1, TRPP1	2.41198	1.27022	2.10e-07	2.77e-06
CLIP1	CAP-GLY domain containing linker protein 1	6249	CLIP, CLIP-170, CLIP170, CYLN1, RSN	2.41203	1.27025	0.00046	0.003043
ZNF562	zinc finger protein 562	54811	-	2.41218	1.27034	9.54e-10	1.76e-08
F2RL2	coagulation factor II (thrombin) receptor-like 2	2151	PAR-3, PAR3	2.41322	1.27096	5.57e-08	8.16e-07
HSPB7	heat shock 27kDa protein family, member 7 (cardiovascular)	27129	CVHSP	2.41342	1.27108	1.43e-09	2.57e-08
CREB3L2	cAMP responsive element binding protein 3-like 2	64764	BBF2H7	2.41831	1.274	3.51e-05	0.000307
ZNF124	zinc finger protein 124	7678	HZF-16, HZF16, ZK7	2.42111	1.27567	0.002428	0.012741
MYO1E	myosin IE	4643	FSGS6, HUNCM-IC, MYO1C	2.42162	1.27597	4.74e-07	5.85e-06
PEA15	phosphoprotein enriched in astrocytes 15	8682	HMAT1, HUMMAT1H, MAT1, MAT1H, PEA-15, PED	2.42713	1.27925	1.80e-25	1.11e-23
EIF4EBP1	eukaryotic translation initiation factor 4E binding protein 1	1978	4E-BP1, 4EBP1, BP-1, PHAS-I	2.43117	1.28165	0.002345	0.01236
XIAP	X-linked inhibitor of apoptosis, E3 ubiquitin protein ligase	331	API3, BIRC4, IAP-3, ILP1, MIHA, XLP2, HIAP-3, HIAP3	2.43459	1.28368	5.05e-06	5.25e-05
TUBB2A	tubulin, beta 2A class IIa	7280	CDCBM5, TUBB, TUBB2	2.43527	1.28408	1.62e-06	1.82e-05
FOXC2	forkhead box C2	2303	FKHL14, LD, MFH-1, MFH1	2.43582	1.28441	3.06e-05	0.000271
CCNJ	cyclin J	54619	BA690P14.1	2.43647	1.28479	0.000204	0.001498
SOCS6	suppressor of cytokine signaling 6	9306	CIS-4, CIS4, HSPC060, SOCS-4, SOCS-6, SOCS4, SSI4, STAI4, STATI4	2.43927	1.28645	3.02e-06	3.27e-05
SRSF8	serine/arginine-rich splicing factor 8	10929	DSM-1, SFRS2B, SRP46	2.44274	1.2885	1.61e-13	4.41e-12
PUS1	pseudouridylate synthase 1	80324	MLASA1	2.44416	1.28934	1.13e-06	1.31e-05
LIFR	leukemia inhibitory factor receptor alpha	3977	CD118, LIF-R, SJS2, STWS, SWS	2.45086	1.29329	1.94e-05	0.000178
RASSF8	Ras association (RalGDS/AF-6) domain family (N-terminal) member 8	11228	C12ORF2, HOJ1	2.45091	1.29332	0.000492	0.003236
FBLIM1	filamin binding LIM protein 1	54751	CAL, FBLP-1, FBLP1	2.45144	1.29363	9.32e-16	3.18e-14
POP1	POP1 homolog, ribonuclease P/MRP subunit	10940	-	2.45282	1.29444	7.91e-08	1.13e-06
SPEN	spen family transcriptional repressor	23013	HIAA0929, MINT, RBM15C, SHARP	2.45285	1.29446	0.001041	0.006153
TMEM206	transmembrane protein 206	55248	C1ORF75	2.45329	1.29472	1.81e-07	2.41e-06
SPTLC2	serine palmitoyltransferase, long chain base subunit 2	9517	HSN1C, LCB2, LCB2A, NSAN1C, SPT2, HLCB2A	2.45568	1.29612	1.36e-10	2.79e-09
PLEKHA1	pleckstrin homology domain containing, family A (phosphoinositide binding specific) member 1	59338	TAPP1	2.45709	1.29695	3.06e-05	0.000271
ICAM1	intercellular adhesion molecule 1	3383	BB2, CD54, P3.58	2.45927	1.29823	0.00411	0.019801
WNT3	wingless-type MMTV integration site family, member 3	7473	INT4, TETAMS	2.45973	1.2985	0.000218	0.001595
KLF13	Kruppel-like factor 13	51621	BTEB3, FKLF2, NSLP1, RFLAT-1, RFLAT1	2.46251	1.30013	4.51e-06	4.73e-05
HMGA2	high mobility group AT-hook 2	8091	BABL, HMGI-C, HMGIC, LIPO, STQTL9	2.46256	1.30016	1.78e-07	2.38e-06
TRPS1	trichorhinophalangeal syndrome I	7227	GC79, LGCR	2.4628	1.3003	3.62e-05	0.000315
PHKA1	phosphorylase kinase, alpha 1 (muscle)	5255	PHKA	2.46359	1.30076	1.00e-05	9.83e-05
GOPC	golgi-associated PDZ and coiled-coil motif containing	57120	CAL, FIG, GOPC1, PIST, DJ94G16.2	2.46622	1.3023	1.37e-05	0.00013
MECOM	MDS1 and EVI1 complex locus	2122	AML1-EVI-1, EVI1, MDS1, MDS1-EVI1, PRDM3	2.47349	1.30655	1.44e-05	0.000137
MAP7	microtubule-associated protein 7	9053	E-MAP-115, EMAP115	2.47358	1.3066	0.00059	0.003783
GLI2	GLI family zinc finger 2	2736	CJS, HPE9, PHS2, THP1, THP2	2.47588	1.30794	5.75e-06	5.90e-05
MEX3D	mex-3 RNA binding family member D	399664	MEX-3D, MEX3, OK/SW-CL.4, RKHD1, RNF193, TINO	2.47662	1.30837	3.25e-09	5.63e-08
RALA	v-ral simian leukemia viral oncogene homolog A (ras related)	5898	RAL	2.48089	1.31086	1.16e-25	7.31e-24
KBTBD8	kelch repeat and BTB (POZ) domain containing 8	84541	TA-KRP	2.48409	1.31272	0.010204	0.042329
ALPK2	alpha-kinase 2	115701	HAK	2.4849	1.31319	1.78e-09	3.18e-08
NT5DC3	5'-nucleotidase domain containing 3	51559	TU12B1-TY, TU12B1TY	2.48549	1.31353	1.14e-10	2.37e-09
EFHD1	EF-hand domain family, member D1	80303	MST133, MSTP133, PP3051, SWS2	2.48713	1.31448	0.001171	0.006829
GLIPR2	GLI pathogenesis-related 2	152007	C9ORF19, GAPR-1, GAPR1	2.48937	1.31578	3.57e-06	3.82e-05
B3GALT1	UDP-Gal:betaGlcNAc beta 1,3-galactosyltransferase, polypeptide 1	8708	BETA3GAL-T1	2.49028	1.31631	4.65e-11	9.95e-10
FKBP5	FK506 binding protein 5	2289	AIG6, FKBP51, FKBP54, P54, PPIASE, PTG-10	2.49059	1.31649	9.15e-05	0.000733
WWC2	WW and C2 domain containing 2	80014	BOMB	2.49139	1.31695	0.000563	0.00363
BYSL	bystin-like	705	BYSTIN	2.49331	1.31806	3.54e-06	3.80e-05
HLX	H2.0-like homeobox	3142	HB24, HLX1	2.49503	1.31906	0.000168	0.001261
FJX1	four jointed box 1	24147	-	2.49645	1.31988	8.63e-05	0.000696
GMPPB	GDP-mannose pyrophosphorylase B	29925	MDDGA14, MDDGB14, MDDGC14	2.49792	1.32073	6.42e-10	1.22e-08
TGIF1	TGFB-induced factor homeobox 1	7050	HPE4, TGIF	2.50113	1.32258	5.00e-23	2.74e-21
SFRP4	secreted frizzled-related protein 4	6424	FRP-4, FRPHE, SFRP-4	2.5126	1.32918	3.81e-06	4.06e-05
CBLB	Cbl proto-oncogene B, E3 ubiquitin protein ligase	868	CBL-B, NBLA00127, RNF56	2.51708	1.33175	1.84e-05	0.00017
NCS1	neuronal calcium sensor 1	23413	FLUP, FREQ	2.52342	1.33538	2.66e-17	1.01e-15
NEGR1	neuronal growth regulator 1	257194	DMML2433, IGLON4, KILON, NTRA	2.52762	1.33778	1.28e-20	6.34e-19
TAF13	TAF13 RNA polymerase II, TATA box binding protein (TBP)-associated factor, 18kDa	6884	TAF(II)18, TAF2K, TAFII-18, TAFII18	2.53064	1.3395	6.68e-15	2.08e-13
KIF5A	kinesin family member 5A	3798	D12S1889, MY050, NKHC, SPG10	2.53845	1.34395	0.006889	0.0306
FIGNL2	fidgetin-like 2	401720	-	2.53863	1.34405	0.000104	0.000822
TES	testin LIM domain protein	26136	TESS, TESS-2	2.53865	1.34406	1.58e-11	3.52e-10
SLFN5	schlafen family member 5	162394	-	2.53874	1.34411	0.000188	0.001399
DFNB31	deafness, autosomal recessive 31	25861	CIP98, PDZD7B, USH2D, WHRN, WI	2.54028	1.34499	7.21e-16	2.47e-14
FNDC3B	fibronectin type III domain containing 3B	64778	FAD104, PRO4979, YVTM2421	2.54305	1.34656	1.06e-05	0.000103
NRAS	neuroblastoma RAS viral (v-ras) oncogene homolog	4893	ALPS4, CMNS, N-RAS, NCMS, NRAS1, NS6	2.54727	1.34895	1.30e-07	1.78e-06
SLC22A15	solute carrier family 22, member 15	55356	FLIPT1, PRO34686	2.54743	1.34904	5.30e-05	0.000445
GLI1	GLI family zinc finger 1	2735	GLI	2.54884	1.34984	0.008764	0.037238
HNRNPAB	heterogeneous nuclear ribonucleoprotein A/B	3182	ABBP1, HNRPAB	2.55064	1.35086	7.35e-14	2.09e-12
RHPN2	rhophilin, Rho GTPase binding protein 2	85415	P76RBE, RHOBP	2.55142	1.3513	0.000288	0.002027
CDR2L	cerebellar degeneration-related protein 2-like	30850	HUMPPA	2.55352	1.35249	1.47e-20	7.25e-19
PNO1	partner of NOB1 homolog	56902	KHRBP1, RRP20	2.55383	1.35266	1.49e-15	4.96e-14
CNN3	calponin 3, acidic	1266	-	2.55859	1.35535	1.21e-23	6.90e-22
RBPMS2	RNA binding protein with multiple splicing 2	348093	-	2.56038	1.35636	0.004602	0.021723
GRIA3	glutamate receptor, ionotropic, AMPA 3	2892	GLUR-C, GLUR-K3, GLUR3, GLURC, GLUA3, MRX94	2.56067	1.35652	1.11e-05	0.000108
CHST11	carbohydrate (chondroitin 4) sulfotransferase 11	50515	C4ST, C4ST-1, C4ST1, HSA269537	2.5634	1.35806	2.11e-06	2.33e-05
RAPGEF2	Rap guanine nucleotide exchange factor (GEF) 2	9693	CNRASGEF, NRAPGEP, PDZ-GEF1, PDZGEF1, RA-GEF, RA-GEF-1, RAP-GEP, NRAP GEP	2.56495	1.35893	0.000274	0.001939
PRDM1	PR domain containing 1, with ZNF domain	639	BLIMP1, PRDI-BF1	2.56509	1.35901	2.48e-09	4.35e-08
EAF2	ELL associated factor 2	55840	BM040, TRAITS, U19	2.56833	1.36083	0.003807	0.018534
WDR4	WD repeat domain 4	10785	TRM82, TRMT82	2.57143	1.36257	7.31e-08	1.05e-06
FAT1	FAT atypical cadherin 1	2195	CDHF7, CDHR8, FAT, ME5, HFAT1	2.57191	1.36284	0.000595	0.003808
XPOT	exportin, tRNA	11260	XPO3	2.58306	1.36908	8.41e-08	1.19e-06
EZH2	enhancer of zeste 2 polycomb repressive complex 2 subunit	2146	ENX-1, ENX1, EZH1, EZH2B, KMT6, KMT6A, WVS, WVS2	2.58361	1.36939	3.33e-14	9.78e-13
NAV1	neuron navigator 1	89796	POMFIL3, STEERIN1, UNC53H1	2.5846	1.36994	3.51e-06	3.77e-05
HARBI1	harbinger transposase derived 1	283254	C11ORF77	2.58506	1.3702	0.000268	0.001901
BARD1	BRCA1 associated RING domain 1	580	-	2.58774	1.37169	0.000189	0.001404
SLC9B2	solute carrier family 9, subfamily B (NHA2, cation proton antiporter 2), member 2	133308	NHA2, NHE10, NHEDC2	2.59034	1.37314	1.58e-05	0.000148
COL5A1	collagen, type V, alpha 1	1289	EDSC	2.59107	1.37355	4.12e-09	7.04e-08
PDLIM1	PDZ and LIM domain 1	9124	CLIM1, CLP-36, CLP36, HEL-S-112, HCLIM1	2.59292	1.37458	1.42e-05	0.000135
TIMM23B	translocase of inner mitochondrial membrane 23 homolog B (yeast)	100652748	TIMM23, BA592B15.7	2.60586	1.38176	0.000591	0.003786
BEND7	BEN domain containing 7	222389	C10ORF30	2.6075	1.38267	1.23e-05	0.000118
SERINC5	serine incorporator 5	256987	C5ORF12, TPO1	2.6091	1.38355	3.25e-06	3.51e-05
ATP6V0A2	ATPase, H+ transporting, lysosomal V0 subunit a2	23545	A2, ARCL, ARCL2A, ATP6A2, ATP6N1D, J6B7, RTF, STV1, TJ6, TJ6M, TJ6S, VPH1, WSS	2.61433	1.38644	2.62e-08	4.07e-07
KIF3C	kinesin family member 3C	3797	-	2.61442	1.38649	2.60e-10	5.19e-09
PGM3	phosphoglucomutase 3	5238	AGM1, IMD23, PAGM, PGM 3	2.61621	1.38748	9.59e-07	1.13e-05
RIC1	RIC1 homolog, RAB6A GEF complex partner 1	57589	CIP150, KIAA1432, BA207C16.1	2.61699	1.38791	0.000153	0.001164
PRSS3	protease, serine, 3	5646	MTG, PRSS4, T9, TRY3, TRY4	2.61746	1.38817	0.000917	0.005508
MYADM	myeloid-associated differentiation marker	91663	SB135	2.61979	1.38945	2.06e-32	1.74e-30
MAP1B	microtubule-associated protein 1B	4131	FUTSCH, MAP5, PPP1R102	2.62493	1.39228	3.23e-12	7.77e-11
NALCN	sodium leak channel, non selective	259232	CLIFAHDD, CANION, IHPRF, INNFD, VGCNL1, BA430M15.1	2.62548	1.39258	0.002828	0.014445
RAB30	RAB30, member RAS oncogene family	27314	-	2.6297	1.3949	1.28e-05	0.000123
PPARD	peroxisome proliferator-activated receptor delta	5467	FAAR, NR1C2, NUC1, NUCI, NUCII, PPARB	2.63116	1.3957	7.81e-10	1.47e-08
GOLIM4	golgi integral membrane protein 4	27333	GIMPC, GOLPH4, GPP130, P138	2.63328	1.39686	4.38e-06	4.61e-05
KLHL26	kelch-like family member 26	55295	-	2.63373	1.39711	4.76e-08	7.04e-07
PPP2R3A	protein phosphatase 2, regulatory subunit B'', alpha	5523	PPP2R3, PR130, PR72	2.63679	1.39878	4.31e-06	4.54e-05
GLIPR1	GLI pathogenesis-related 1	11010	CRISP7, GLIPR, RTVP1	2.63766	1.39926	4.69e-08	6.95e-07
IFNE	interferon, epsilon	338376	IFN-E, IFNE1, IFNT1, INFE1, PRO655	2.64209	1.40168	5.09e-05	0.00043
ZBED4	zinc finger, BED-type containing 4	9889	-	2.64374	1.40258	6.75e-10	1.28e-08
PNP	purine nucleoside phosphorylase	4860	NP, PRO1837, PUNP	2.64658	1.40413	9.89e-14	2.78e-12
ASL	argininosuccinate lyase	435	ASAL	2.65033	1.40617	2.54e-12	6.18e-11
ABTB2	ankyrin repeat and BTB (POZ) domain containing 2	25841	ABTB2A, BTBD22	2.66159	1.41229	4.39e-07	5.45e-06
SRRM3	serine/arginine repetitive matrix 3	222183	-	2.66336	1.41325	0.000149	0.001136
DUSP8	dual specificity phosphatase 8	1850	C11ORF81, HB5, HVH-5, HVH8	2.66641	1.4149	5.57e-09	9.37e-08
PLSCR3	phospholipid scramblase 3	57048	-	2.66689	1.41516	0.00263	0.013614
RYBP	RING1 and YY1 binding protein	23429	AAP1, DEDAF, YEAF1	2.67263	1.41826	1.50e-10	3.07e-09
VCAN	versican	1462	CSPG2, ERVR, GHAP, PG-M, WGN, WGN1	2.67543	1.41977	1.75e-05	0.000162
TUBB6	tubulin, beta 6 class V	84617	HST1601, TUBB-5	2.67784	1.42107	1.77e-15	5.88e-14
DIP2B	disco-interacting protein 2 homolog B	57609	-	2.68103	1.42279	7.31e-05	0.000598
TSHZ3	teashirt zinc finger homeobox 3	57616	TSH3, ZNF537	2.685	1.42492	6.79e-09	1.13e-07
KLHL29	kelch-like family member 29	114818	KBTBD9	2.69122	1.42826	2.54e-10	5.10e-09
CBFB	core-binding factor, beta subunit	865	PEBP2B	2.69264	1.42902	5.08e-23	2.77e-21
CSMD2	CUB and Sushi multiple domains 2	114784	DJ1007G16.1, DJ1007G16.2, DJ947L8.1	2.6948	1.43018	0.004794	0.022486
SNAI1	snail family zinc finger 1	6615	SLUGH2, SNA, SNAH, SNAIL, SNAIL1, DJ710H13.1	2.7047	1.43547	4.38e-18	1.78e-16
TYMP	thymidine phosphorylase	1890	ECGF, ECGF1, MEDPS1, MNGIE, MTDPS1, PDECGF, TP, HPD-ECGF	2.70525	1.43576	0.000275	0.001941
PANX1	pannexin 1	24145	MRS1, PX1, UNQ2529	2.70585	1.43608	7.83e-08	1.12e-06
GAB2	GRB2-associated binding protein 2	9846	-	2.72131	1.4443	7.23e-07	8.66e-06
XBP1	X-box binding protein 1	7494	TREB-5, TREB5, XBP-1, XBP2	2.72918	1.44847	2.03e-13	5.50e-12
CSGALNACT2	chondroitin sulfate N-acetylgalactosaminyltransferase 2	55454	CHGN2, GALNACT-2, GALNACT2, PRO0082	2.73159	1.44974	2.73e-07	3.52e-06
MSTO1	misato 1, mitochondrial distribution and morphology regulator	55154	LST005, MST	2.73422	1.45113	1.22e-09	2.21e-08
UST	uronyl-2-sulfotransferase	10090	2OST	2.7371	1.45265	1.00e-08	1.63e-07
C17orf107	chromosome 17 open reading frame 107	100130311	-	2.73733	1.45277	0.000348	0.002387
PPIL1	peptidylprolyl isomerase (cyclophilin)-like 1	51645	CGI-124, CYPL1, PPIASE, HCYPX	2.74223	1.45535	1.53e-08	2.44e-07
PPP1R3B	protein phosphatase 1, regulatory subunit 3B	79660	GL, PPP1R4, PTG	2.74227	1.45537	4.27e-11	9.16e-10
HAPLN3	hyaluronan and proteoglycan link protein 3	145864	EXLD1, HST19883	2.74316	1.45584	3.31e-06	3.57e-05
SUSD6	sushi domain containing 6	9766	KIAA0247	2.74486	1.45673	1.99e-07	2.63e-06
RTTN	rotatin	25914	-	2.75236	1.46067	8.06e-08	1.15e-06
LBH	limb bud and heart development	81606	-	2.75295	1.46098	1.77e-26	1.17e-24
P4HA2	prolyl 4-hydroxylase, alpha polypeptide II	8974	-	2.75335	1.46119	5.79e-14	1.68e-12
TNFAIP8L3	tumor necrosis factor, alpha-induced protein 8-like 3	388121	TIPE3	2.75668	1.46293	3.40e-05	0.000297
EYA2	EYA transcriptional coactivator and phosphatase 2	2139	EAB1	2.75757	1.4634	9.56e-08	1.33e-06
ZFPM2	zinc finger protein, FOG family member 2	23414	DIH3, FOG2, SRXY9, ZC2HC11B, ZNF89B, HFOG-2	2.75763	1.46343	3.96e-08	5.95e-07
SERAC1	serine active site containing 1	84947	-	2.76132	1.46536	4.73e-09	8.02e-08
HMCN1	hemicentin 1	83872	ARMD1, FBLN6, FIBL-6, FIBL6	2.76331	1.4664	0.00119	0.006905
IPO7	importin 7	10527	IMP7, RANBP7	2.76525	1.46741	2.27e-05	0.000206
PVR	poliovirus receptor	5817	CD155, HVED, NECL5, NECL-5, PVS, TAGE4	2.76701	1.46833	2.13e-11	4.68e-10
ZNF93	zinc finger protein 93	81931	HPF34, HTF34, TF34, ZNF505	2.76891	1.46932	0.000769	0.004764
PDF	peptide deformylase (mitochondrial)	64146	-	2.76995	1.46986	0.012349	0.049502
CPNE2	copine II	221184	COPN2, CPN2	2.77101	1.47041	4.89e-20	2.29e-18
PTPN21	protein tyrosine phosphatase, non-receptor type 21	11099	PTPD1, PTPRL10	2.77354	1.47173	1.37e-07	1.86e-06
HSPA5	heat shock 70kDa protein 5 (glucose-regulated protein, 78kDa)	3309	BIP, GRP78, HEL-S-89N, MIF2	2.77431	1.47213	5.37e-18	2.15e-16
SDC1	syndecan 1	6382	CD138, SDC, SYND1, SYNDECAN	2.77479	1.47238	1.84e-08	2.92e-07
YY2	YY2 transcription factor	404281	ZNF631	2.78016	1.47517	0.002781	0.014259
ACTB	actin, beta	60	BETA ACTIN, BRWS1, PS1TP5BP1	2.78109	1.47565	6.21e-06	6.33e-05
GARS	glycyl-tRNA synthetase	2617	CMT2D, DSMAV, GLYRS, HMN5, SMAD1	2.78363	1.47697	1.39e-14	4.24e-13
BAMBI	BMP and activin membrane-bound inhibitor	25805	NMA	2.78489	1.47762	0.000272	0.001925
MED14	mediator complex subunit 14	9282	CRSP150, CRSP2, CSRP, CXORF4, DRIP150, EXLM1, RGR1, TRAP170	2.7874	1.47892	7.36e-06	7.39e-05
CSRP1	cysteine and glycine-rich protein 1	1465	CRP, CRP1, CSRP, CYRP, D1S181E, HEL-141	2.78873	1.47961	3.64e-15	1.17e-13
ABCB1	ATP-binding cassette, sub-family B (MDR/TAP), member 1	5243	ABC20, CD243, CLCS, GP170, MDR1, P-GP, PGY1	2.789	1.47975	2.22e-05	0.000201
SH3RF3	SH3 domain containing ring finger 3	344558	POSH2, SH3MD4	2.78968	1.4801	2.26e-20	1.10e-18
AARS	alanyl-tRNA synthetase	16	CMT2N, EIEE29	2.79305	1.48184	2.97e-20	1.42e-18
JADE3	jade family PHD finger 3	9767	JADE-3, PHF16	2.79328	1.48196	1.58e-06	1.77e-05
JDP2	Jun dimerization protein 2	122953	JUNDM2	2.79826	1.48453	1.16e-11	2.62e-10
ARHGEF40	Rho guanine nucleotide exchange factor (GEF) 40	55701	SOLO	2.8035	1.48723	1.28e-13	3.53e-12
PHLDB1	pleckstrin homology-like domain, family B, member 1	23187	LL5A	2.80866	1.48988	1.08e-30	8.32e-29
ZNF267	zinc finger protein 267	10308	HZF2	2.81464	1.49295	1.28e-05	0.000122
S1PR5	sphingosine-1-phosphate receptor 5	53637	EDG8, EDG-8, S1P5, SPPR-1, SPPR-2	2.8298	1.5007	0.005145	0.023862
C5orf34	chromosome 5 open reading frame 34	375444	-	2.83094	1.50128	4.17e-06	4.42e-05
IGFBP3	insulin-like growth factor binding protein 3	3486	BP-53, IBP3	2.83204	1.50184	2.30e-30	1.75e-28
VRK2	vaccinia related kinase 2	7444	-	2.83485	1.50327	3.00e-12	7.25e-11
ODF3B	outer dense fiber of sperm tails 3B	440836	ODF3L3	2.83526	1.50348	0.002807	0.014353
ACVR1C	activin A receptor, type IC	130399	ACVRLK7, ALK7	2.84792	1.50991	0.002924	0.014857
TGFB1	transforming growth factor, beta 1	7040	CED, DPD1, LAP, TGFB, TGFBETA, TGF-B	2.84871	1.51031	8.09e-09	1.33e-07
LOX	lysyl oxidase	4015	-	2.84871	1.51031	1.29e-08	2.07e-07
TMEM178B	transmembrane protein 178B	100507421	-	2.84952	1.51072	0.006331	0.028494
GNB4	guanine nucleotide binding protein (G protein), beta polypeptide 4	59345	CMTD1F	2.85071	1.51132	4.26e-08	6.34e-07
ASF1A	anti-silencing function 1A histone chaperone	25842	CGI-98, CIA, HSPC146	2.85559	1.51379	3.38e-18	1.39e-16
NFIL3	nuclear factor, interleukin 3 regulated	4783	E4BP4, IL3BP1, NF-IL3A, NFIL3A	2.86051	1.51627	1.76e-28	1.25e-26
ENTPD7	ectonucleoside triphosphate diphosphohydrolase 7	57089	LALP1	2.86203	1.51704	0.000959	0.005732
NINJ2	ninjurin 2	4815	-	2.86275	1.5174	0.000977	0.005822
EEA1	early endosome antigen 1	8411	MST105, MSTP105, ZFYVE2	2.86318	1.51762	4.28e-06	4.51e-05
MPP4	membrane protein, palmitoylated 4 (MAGUK p55 subfamily member 4)	58538	ALS2CR5, DLG6	2.87418	1.52315	3.17e-08	4.84e-07
SLC38A1	solute carrier family 38, member 1	81539	ATA1, NAT2, SAT1, SNAT1	2.87422	1.52317	2.63e-06	2.88e-05
SRGAP1	SLIT-ROBO Rho GTPase activating protein 1	57522	ARHGAP13	2.87729	1.52471	4.71e-09	7.99e-08
SCD	stearoyl-CoA desaturase (delta-9-desaturase)	6319	FADS5, MSTP008, SCD1, SCDOS	2.87884	1.52549	5.25e-19	2.29e-17
AFAP1	actin filament associated protein 1	60312	AFAP, AFAP-110, AFAP110	2.88034	1.52624	1.05e-06	1.22e-05
WARS	tryptophanyl-tRNA synthetase	7453	GAMMA-2, IFI53, IFP53	2.88148	1.52681	1.02e-35	1.01e-33
LRRC8D	leucine rich repeat containing 8 family, member D	55144	LRRC5	2.88754	1.52984	7.61e-19	3.28e-17
UACA	uveal autoantigen with coiled-coil domains and ankyrin repeats	55075	NUCLING	2.88758	1.52986	5.07e-12	1.20e-10
COL27A1	collagen, type XXVII, alpha 1	85301	STLS	2.8879	1.53002	2.55e-08	3.97e-07
RASD1	RAS, dexamethasone-induced 1	51655	AGS1, DEXRAS1, MGC:26290	2.8904	1.53127	1.06e-07	1.48e-06
IDH2	isocitrate dehydrogenase 2 (NADP+), mitochondrial	3418	D2HGA2, ICD-M, IDH, IDHM, IDP, IDPM, MNADP-IDH	2.89152	1.53183	8.37e-08	1.18e-06
CFAP58	cilia and flagella associated protein 58	159686	C10ORF80, CCDC147, BA127L20.4, BA127L20.5, BA554P13.1	2.8967	1.53441	0.002638	0.013652
HDX	highly divergent homeobox	139324	CXORF43, D030011N01RIK	2.90271	1.5374	1.44e-06	1.63e-05
CHSY1	chondroitin sulfate synthase 1	22856	CHSY, CSS1, CHSY-1, TPBS	2.90494	1.53851	1.23e-11	2.77e-10
BMF	Bcl2 modifying factor	90427	-	2.90938	1.54071	2.05e-21	1.07e-19
REL	v-rel avian reticuloendotheliosis viral oncogene homolog	5966	C-REL	2.91061	1.54132	1.44e-06	1.63e-05
FHL2	four and a half LIM domains 2	2274	AAG11, DRAL, FHL-2, SLIM-3, SLIM3	2.91703	1.5445	1.86e-10	3.75e-09
MBNL2	muscleblind-like splicing regulator 2	10150	MBLL, MBLL39, PRO2032	2.9178	1.54488	2.24e-08	3.50e-07
MGP	matrix Gla protein	4256	GIG36, MGLAP, NTI	2.92168	1.5468	3.11e-09	5.40e-08
TRAK1	trafficking protein, kinesin binding 1	22906	MILT1, OIP106	2.92209	1.547	2.79e-14	8.23e-13
CLTCL1	clathrin, heavy chain-like 1	8218	CHC22, CLH22, CLTCL, CLTD	2.92237	1.54714	9.85e-17	3.66e-15
PHLDB2	pleckstrin homology-like domain, family B, member 2	90102	LL5B, LL5BETA	2.92249	1.5472	1.25e-05	0.00012
AQP1	aquaporin 1 (Colton blood group)	358	AQP-CHIP, CHIP28, CO	2.94948	1.56046	1.31e-07	1.80e-06
SRPX2	sushi-repeat containing protein, X-linked 2	27286	BPP, CBPS, PMGX, RESDX, SRPUL	2.95032	1.56087	7.09e-34	6.47e-32
HIP1	huntingtin interacting protein 1	3092	HIP-I, ILWEQ, SHON, SHONBETA, SHONGAMMA	2.95759	1.56442	1.46e-07	1.98e-06
TBC1D16	TBC1 domain family, member 16	125058	-	2.95767	1.56446	3.56e-09	6.11e-08
ZFP69B	ZFP69 zinc finger protein B	65243	ZKSCAN23B, ZNF643, ZSCAN54B	2.96038	1.56578	0.000542	0.003509
GPR135	G protein-coupled receptor 135	64582	HUMNPIIY20	2.96235	1.56674	0.004177	0.020051
FAM60A	family with sequence similarity 60, member A	58516	C12ORF14, L4, TERA, SINHCAF	2.96356	1.56733	6.08e-06	6.22e-05
ARNTL2	aryl hydrocarbon receptor nuclear translocator-like 2	56938	BMAL2, CLIF, MOP9, PASD9, BHLHE6	2.97067	1.57079	1.32e-09	2.39e-08
MMP16	matrix metallopeptidase 16 (membrane-inserted)	4325	C8ORF57, MMP-X2, MT-MMP2, MT-MMP3, MT3-MMP	2.98699	1.57869	2.09e-05	0.00019
FOXP1	forkhead box P1	27086	12CC4, HSPC215, MFH, QRF1, HFKH1B	2.99115	1.5807	3.09e-12	7.46e-11
HMGB3	high mobility group box 3	3149	HMG-2A, HMG-4, HMG2A, HMG4	2.993	1.58159	1.85e-13	5.02e-12
SYNPO2	synaptopodin 2	171024	-	2.99318	1.58168	2.63e-07	3.41e-06
NOTCH2	notch 2	4853	AGS2, HJCYS, HN2	2.99713	1.58358	2.78e-08	4.29e-07
SERPINE2	serpin peptidase inhibitor, clade E (nexin, plasminogen activator inhibitor type 1), member 2	5270	GDN, GDNPF, PI-7, PI7, PN-1, PN1, PNI	2.99794	1.58397	8.15e-41	9.75e-39
MEGF6	multiple EGF-like-domains 6	1953	EGFL3	2.99806	1.58403	1.30e-15	4.37e-14
CADM1	cell adhesion molecule 1	23705	BL2, IGSF4, IGSF4A, NECL2, NECL-2, RA175, ST17, SYNCAM, TSLC1, STSLC-1, SGIGSF, SYNCAM1	3.01482	1.59207	2.94e-21	1.53e-19
ZNF48	zinc finger protein 48	197407	ZNF553	3.01795	1.59357	8.11e-08	1.15e-06
TEAD4	TEA domain family member 4	7004	EFTR-2, RTEF1, TCF13L1, TEF-3, TEF3, TEFR-1, HRTEF-1B	3.01845	1.59381	0.000292	0.00205
KLF2	Kruppel-like factor 2	10365	LKLF	3.02543	1.59714	9.45e-05	0.000756
DNAJB9	DnaJ (Hsp40) homolog, subfamily B, member 9	4189	ERDJ4, MDG-1, MDG1, MST049, MSTP049	3.02558	1.59721	9.17e-25	5.51e-23
FOXO3	forkhead box O3	2309	AF6Q21, FKHRL1, FKHRL1P2, FOXO2, FOXO3A	3.02702	1.5979	8.00e-10	1.50e-08
GLDC	glycine dehydrogenase (decarboxylating)	2731	GCE, GCSP, HYGN1	3.03007	1.59935	0.004102	0.019773
DNAJC22	DnaJ (Hsp40) homolog, subfamily C, member 22	79962	WUS	3.0352	1.60179	3.86e-05	0.000335
TBC1D1	TBC1 (tre-2/USP6, BUB2, cdc16) domain family, member 1	23216	TBC, TBC1	3.0353	1.60184	6.77e-17	2.53e-15
CRLF1	cytokine receptor-like factor 1	9244	CISS, CISS1, CLF, CLF-1, NR6, ZCYTOR5	3.03703	1.60266	1.23e-05	0.000118
CHST3	carbohydrate (chondroitin 6) sulfotransferase 3	9469	C6ST, C6ST1, HSD	3.03749	1.60288	6.37e-14	1.83e-12
ITGAV	integrin, alpha V	3685	CD51, MSK8, VNRA, VTNR	3.0389	1.60355	1.32e-07	1.80e-06
MLLT11	myeloid/lymphoid or mixed-lineage leukemia; translocated to, 11	10962	AF1Q	3.03989	1.60402	1.45e-19	6.57e-18
SCX	scleraxis bHLH transcription factor	642658	SCXA, SCXB, BHLHA48	3.04175	1.6049	0.006046	0.027428
RAB39B	RAB39B, member RAS oncogene family	116442	MRX72, WSMN	3.0424	1.60521	4.30e-09	7.32e-08
ZNF697	zinc finger protein 697	90874	-	3.04635	1.60708	3.49e-07	4.40e-06
RHOBTB1	Rho-related BTB domain containing 1	9886	-	3.0526	1.61004	1.64e-12	4.08e-11
PIK3CD	phosphatidylinositol-4,5-bisphosphate 3-kinase, catalytic subunit delta	5293	APDS, IMD14, P110DELTA, PI3K, P110D	3.05544	1.61138	1.09e-17	4.23e-16
GOLGA6L4	golgin A6 family-like 4	643707	-	3.05559	1.61145	0.007261	0.031943
KHDRBS3	KH domain containing, RNA binding, signal transduction associated 3	10656	ETLE, SALP, SLM-2, SLM2, T-STAR, TSTAR, ETOILE	3.05851	1.61283	1.37e-09	2.47e-08
ZNF460	zinc finger protein 460	10794	HZF8, ZNF272	3.05981	1.61344	0.00039	0.002633
PAQR4	progestin and adipoQ receptor family member IV	124222	-	3.0604	1.61372	8.40e-08	1.19e-06
BCOR	BCL6 corepressor	54880	ANOP2, MAA2, MCOPS2	3.0622	1.61457	1.24e-06	1.42e-05
SLC16A7	solute carrier family 16 (monocarboxylate transporter), member 7	9194	MCT2	3.07092	1.61867	1.02e-06	1.20e-05
SH3BP4	SH3-domain binding protein 4	23677	BOG25, TTP	3.08662	1.62603	4.56e-10	8.84e-09
MEX3B	mex-3 RNA binding family member B	84206	MEX-3B, RKHD3, RNF195	3.08939	1.62732	8.18e-14	2.32e-12
AUTS2	autism susceptibility candidate 2	26053	FBRSL2, MRD26	3.08969	1.62746	2.59e-08	4.03e-07
SLC39A14	solute carrier family 39 (zinc transporter), member 14	23516	LZT-HS4, NET34, ZIP14, CIG19	3.08979	1.62751	2.32e-13	6.23e-12
SLC46A3	solute carrier family 46, member 3	283537	FKSG16	3.09254	1.62879	2.78e-08	4.29e-07
LRP12	low density lipoprotein receptor-related protein 12	29967	ST7	3.09436	1.62964	5.34e-06	5.52e-05
YARS	tyrosyl-tRNA synthetase	8565	CMTDIC, TYRRS, YRS, YTS	3.09537	1.63011	2.81e-25	1.73e-23
PHGDH	phosphoglycerate dehydrogenase	26227	3-PGDH, 3PGDH, HEL-S-113, NLS, NLS1, PDG, PGAD, PGD, PGDH, PHGDHD, SERA	3.0991	1.63185	2.49e-07	3.24e-06
FOS	FBJ murine osteosarcoma viral oncogene homolog	2353	AP-1, C-FOS, P55	3.10056	1.63253	3.46e-07	4.38e-06
ZCCHC18	zinc finger, CCHC domain containing 18	644353	PNMA7B, SIZN2	3.10256	1.63346	6.17e-06	6.30e-05
AFF3	AF4/FMR2 family, member 3	3899	LAF4, MLLT2-LIKE	3.11018	1.637	0.001212	0.007012
IGF2BP1	insulin-like growth factor 2 mRNA binding protein 1	10642	CRD-BP, CRDBP, IMP-1, IMP1, VICKZ1, ZBP1	3.11655	1.63995	1.36e-06	1.55e-05
ACTG1	actin gamma 1	71	ACT, ACTG, BRWS2, DFNA20, DFNA26, HEL-176	3.11934	1.64124	2.75e-11	6.01e-10
CTHRC1	collagen triple helix repeat containing 1	115908	-	3.1194	1.64127	6.66e-10	1.27e-08
DIXDC1	DIX domain containing 1	85458	CCD1	3.12098	1.642	5.44e-06	5.61e-05
BPGM	2,3-bisphosphoglycerate mutase	669	DPGM	3.12211	1.64252	2.17e-35	2.11e-33
ADAMTS10	ADAM metallopeptidase with thrombospondin type 1 motif, 10	81794	ADAM-TS10, ADAMTS-10, WMS, WMS1	3.13381	1.64792	5.07e-31	4.02e-29
LRRTM2	leucine rich repeat transmembrane neuronal 2	26045	-	3.1457	1.65338	0.000182	0.001357
RLTPR	RGD motif, leucine rich repeats, tropomodulin domain and proline-rich containing	146206	CARMIL2, CARMIL2B, LRRC16C	3.14838	1.65461	0.003703	0.018128
DOPEY2	dopey family member 2	9980	21ORF5, C21ORF5	3.14917	1.65497	7.00e-07	8.41e-06
SLC2A6	solute carrier family 2 (facilitated glucose transporter), member 6	11182	GLUT6, GLUT9, HSA011372	3.15973	1.6598	2.93e-07	3.76e-06
TMEM41B	transmembrane protein 41B	440026	-	3.16196	1.66082	2.24e-20	1.09e-18
URB2	URB2 ribosome biogenesis 2 homolog (S. cerevisiae)	9816	KIAA0133, NET10, NPA2	3.16227	1.66096	4.85e-09	8.21e-08
CALD1	caldesmon 1	800	CDM, H-CAD, HCAD, L-CAD, LCAD, NAG22	3.16512	1.66226	4.57e-10	8.85e-09
ACTN2	actinin, alpha 2	88	CMD1AA, CMH23	3.16685	1.66305	0.007908	0.034275
MICALL1	MICAL-like 1	85377	MICAL-L1, MIRAB13	3.1734	1.66603	1.36e-20	6.73e-19
SMIM13	small integral membrane protein 13	221710	C6ORF228	3.17734	1.66782	2.71e-10	5.40e-09
C15orf59	chromosome 15 open reading frame 59	388135	-	3.17802	1.66813	1.19e-07	1.63e-06
DOCK9	dedicator of cytokinesis 9	23348	ZIZ1, ZIZIMIN1	3.17877	1.66847	1.87e-06	2.09e-05
TMEM56	transmembrane protein 56	148534	-	3.18744	1.6724	0.004841	0.022679
SORT1	sortilin 1	6272	GP95, LDLCQ6, NT3	3.18789	1.6726	3.42e-21	1.76e-19
CACHD1	cache domain containing 1	57685	-	3.19277	1.67481	3.47e-08	5.27e-07
COL4A2	collagen, type IV, alpha 2	1284	ICH, POREN2	3.19802	1.67718	4.53e-13	1.19e-11
SLC25A32	solute carrier family 25 (mitochondrial folate carrier), member 32	81034	MFT, MFTC	3.21659	1.68553	3.54e-14	1.03e-12
FGFR3	fibroblast growth factor receptor 3	2261	ACH, CD333, CEK2, HSFGFR3EX, JTK4	3.22959	1.69135	0.004146	0.019944
PYCR1	pyrroline-5-carboxylate reductase 1	5831	ARCL2B, ARCL3B, P5C, P5CR, PIG45, PP222, PRO3, PYCR	3.23326	1.69299	2.41e-09	4.24e-08
PLCH1	phospholipase C, eta 1	23007	PLCL3	3.23517	1.69384	0.003719	0.018184
UVRAG	UV radiation resistance associated	7405	DHTX, VPS38, P63	3.23653	1.69445	8.16e-10	1.53e-08
NRIP3	nuclear receptor interacting protein 3	56675	C11ORF14, NY-SAR-105	3.24064	1.69628	1.16e-13	3.24e-12
RAB3IP	RAB3A interacting protein	117177	RABIN3, RABIN8	3.24368	1.69763	4.46e-05	0.000381
DYRK2	dual-specificity tyrosine-(Y)-phosphorylation regulated kinase 2	8445	-	3.25212	1.70138	5.11e-16	1.78e-14
C2orf66	chromosome 2 open reading frame 66	401027	IIDS6411, UNQ6411	3.25672	1.70342	0.00058	0.003729
FOXO1	forkhead box O1	2308	FKH1, FKHR, FOXO1A	3.2597	1.70474	9.38e-11	1.96e-09
B4GALT1	UDP-Gal:betaGlcNAc beta 1,4- galactosyltransferase, polypeptide 1	2683	B4GAL-T1, CDG2D, GGTB2, GT1, GTB, BETA4GAL-T1	3.26067	1.70517	7.50e-27	4.99e-25
SERPINB8	serpin peptidase inhibitor, clade B (ovalbumin), member 8	5271	CAP2, PI8	3.26305	1.70622	1.97e-13	5.33e-12
DDX21	DEAD (Asp-Glu-Ala-Asp) box helicase 21	9188	GUA, GURDB, RH-II/GU, RH-II/GUA	3.26762	1.70824	3.48e-07	4.40e-06
PLCH2	phospholipase C, eta 2	9651	PLC-L4, PLC-ETA2, PLCL4, PLCETA2	3.26769	1.70827	0.002353	0.012391
KLHL42	kelch-like family member 42	57542	CTB9, KLHDC5	3.26771	1.70828	4.02e-11	8.63e-10
NKAIN1	Na+/K+ transporting ATPase interacting 1	79570	FAM77C	3.26834	1.70856	0.002861	0.014584
PMAIP1	phorbol-12-myristate-13-acetate-induced protein 1	5366	APR, NOXA	3.26923	1.70895	1.21e-24	7.25e-23
FAM168A	family with sequence similarity 168, member A	23201	KIAA0280, TCRP1	3.27299	1.71061	3.29e-07	4.18e-06
UAP1	UDP-N-acetylglucosamine pyrophosphorylase 1	6675	AGX, AGX1, AGX2, SPAG2	3.28001	1.7137	9.88e-31	7.64e-29
PUS7	pseudouridylate synthase 7 (putative)	54517	-	3.2865	1.71655	1.89e-08	3.00e-07
TXNDC5	thioredoxin domain containing 5 (endoplasmic reticulum)	81567	ENDOPDI, ERP46, HCC-2, HCC2, PDIA15, STRF8, UNQ364	3.28989	1.71804	0.001605	0.00894
PFKFB3	6-phosphofructo-2-kinase/fructose-2,6-biphosphatase 3	5209	IPFK2, PFK2	3.29928	1.72215	3.02e-16	1.07e-14
AP4E1	adaptor-related protein complex 4, epsilon 1 subunit	23431	CPSQ4, SPG51	3.30076	1.7228	6.31e-08	9.15e-07
IL32	interleukin 32	9235	IL-32ALPHA, IL-32BETA, IL-32DELTA, IL-32GAMMA, NK4, TAIF, TAIFA, TAIFB, TAIFC, TAIFD, IL-32	3.30198	1.72333	0.000993	0.005907
HYOU1	hypoxia up-regulated 1	10525	GRP-170, GRP170, HSP12A, ORP-150, ORP150	3.30232	1.72348	1.49e-19	6.75e-18
NEXN	nexilin (F actin binding protein)	91624	CMH20, NELIN	3.3069	1.72548	3.40e-12	8.14e-11
RAP1GAP2	RAP1 GTPase activating protein 2	23108	GARNL4, RAP1GA3	3.3078	1.72587	7.02e-08	1.01e-06
GOLGA6L9	golgin A6 family-like 9	440295	GOLGA6L20	3.3083	1.72609	3.32e-07	4.22e-06
TTC39B	tetratricopeptide repeat domain 39B	158219	C9ORF52	3.3094	1.72657	6.25e-12	1.46e-10
SERTAD4	SERTA domain containing 4	56256	DJ667H12.2	3.3117	1.72757	4.35e-08	6.48e-07
SLC7A6	solute carrier family 7 (amino acid transporter light chain, y+L system), member 6	9057	LAT-2, LAT3, Y+LAT-2	3.31319	1.72822	5.00e-09	8.44e-08
SLC44A5	solute carrier family 44, member 5	204962	CTL5	3.31592	1.72941	0.005651	0.025874
NOD1	nucleotide-binding oligomerization domain containing 1	10392	CARD4, CLR7.1, NLRC1	3.32292	1.73245	4.78e-11	1.02e-09
VEPH1	ventricular zone expressed PH domain-containing 1	79674	MELT, VEPH	3.32522	1.73345	8.09e-09	1.33e-07
FGFRL1	fibroblast growth factor receptor-like 1	53834	FGFR5, FHFR	3.33503	1.7377	1.60e-19	7.22e-18
DDIT4	DNA-damage-inducible transcript 4	54541	DIG2, REDD-1, REDD1	3.33575	1.73801	2.92e-14	8.62e-13
RGS4	regulator of G-protein signaling 4	5999	RGP4, SCZD9	3.3439	1.74153	9.45e-07	1.11e-05
CMTM4	CKLF-like MARVEL transmembrane domain containing 4	146223	CKLFSF4	3.34858	1.74355	7.58e-09	1.25e-07
TRAF1	TNF receptor-associated factor 1	7185	EBI6, MGC:10353	3.34944	1.74392	2.33e-15	7.66e-14
OSBPL10	oxysterol binding protein-like 10	114884	ORP10, OSBP9	3.36356	1.74999	7.63e-15	2.37e-13
SPON2	spondin 2, extracellular matrix protein	10417	DIL-1, DIL1, M-SPONDIN, MINDIN	3.36387	1.75012	2.17e-08	3.40e-07
DNAJB5	DnaJ (Hsp40) homolog, subfamily B, member 5	25822	HSC40	3.3661	1.75108	2.40e-12	5.85e-11
TRHDE	thyrotropin-releasing hormone degrading enzyme	29953	PAP-II, PGPEP2, TRH-DE	3.38198	1.75787	1.05e-09	1.92e-08
ZNRF2	zinc and ring finger 2, E3 ubiquitin protein ligase	223082	RNF202	3.38987	1.76123	1.15e-05	0.000111
SQLE	squalene epoxidase	6713	-	3.39114	1.76177	1.64e-24	9.77e-23
VASH2	vasohibin 2	79805	-	3.3913	1.76184	4.08e-05	0.000352
GUCY1A2	guanylate cyclase 1, soluble, alpha 2	2977	GC-SA2, GUC1A2	3.39728	1.76438	0.000242	0.001741
BTBD19	BTB (POZ) domain containing 19	149478	-	3.40775	1.76882	3.89e-07	4.87e-06
MYO6	myosin VI	4646	DFNA22, DFNB37	3.40841	1.7691	1.13e-10	2.33e-09
SLC35D1	solute carrier family 35 (UDP-GlcA/UDP-GalNAc transporter), member D1	23169	UGTREL7	3.41127	1.77031	2.25e-07	2.96e-06
TARS	threonyl-tRNA synthetase	6897	THRRS	3.41584	1.77224	8.70e-37	8.90e-35
CAP2	CAP, adenylate cyclase-associated protein, 2 (yeast)	10486	-	3.41674	1.77262	1.05e-05	0.000103
NREP	neuronal regeneration related protein	9315	C5ORF13, D4S114, P311, PRO1873, PTZ17, SEZ17	3.42117	1.77449	2.12e-33	1.88e-31
HTR2A	5-hydroxytryptamine (serotonin) receptor 2A, G protein-coupled	3356	5-HT2A, HTR2	3.42642	1.7767	0.002066	0.011094
SLC4A7	solute carrier family 4, sodium bicarbonate cotransporter, member 7	9497	NBC2, NBC3, NBCN1, SBC2, SLC4A6	3.42727	1.77706	3.55e-05	0.000309
SLC22A3	solute carrier family 22 (organic cation transporter), member 3	6581	EMT, EMTH, OCT3	3.42779	1.77728	3.22e-20	1.53e-18
TMED8	transmembrane p24 trafficking protein family member 8	283578	FAM15B	3.43153	1.77885	7.20e-11	1.51e-09
ASF1B	anti-silencing function 1B histone chaperone	55723	CIA-II	3.4326	1.7793	0.005365	0.024756
SLC45A3	solute carrier family 45, member 3	85414	IPCA-2, IPCA-6, IPCA-8, IPCA6, PCANAP2, PCANAP6, PCANAP8, PRST	3.43769	1.78144	0.001014	0.00601
C9orf3	chromosome 9 open reading frame 3	84909	AOPEP, AP-O, APO, C90RF3, ONPEP	3.44616	1.78499	3.75e-19	1.65e-17
KANK1	KN motif and ankyrin repeat domains 1	23189	ANKRD15, CPSQ2, KANK	3.45527	1.7888	1.41e-07	1.91e-06
CCIN	calicin	881	BTBD20, KBTBD14	3.45659	1.78935	0.000145	0.001113
MICAL3	microtubule associated monooxygenase, calponin and LIM domain containing 3	57553	MICAL-3	3.46136	1.79134	2.45e-09	4.30e-08
UHRF1BP1	UHRF1 binding protein 1	54887	C6ORF107, ICBP90, DJ349A12.1	3.46852	1.79432	7.09e-08	1.02e-06
LRRFIP1	leucine rich repeat (in FLII) interacting protein 1	9208	FLAP-1, FLAP1, FLIIAP1, GCF-2, GCF2, HUFI-1, TRIP	3.4716	1.7956	1.27e-34	1.21e-32
DPYSL4	dihydropyrimidinase-like 4	10570	CRMP3, DRP-4, ULIP4	3.49347	1.80466	0.006097	0.027627
XAF1	XIAP associated factor 1	54739	BIRC4BP, HSXIAPAF1, XIAPAF1	3.50062	1.80761	6.17e-11	1.31e-09
SPOCK1	sparc/osteonectin, cwcv and kazal-like domains proteoglycan (testican) 1	6695	SPOCK, TESTICAN, TIC1	3.50353	1.80881	1.23e-10	2.54e-09
INTS6	integrator complex subunit 6	26512	DBI-1, DDX26, DDX26A, DICE1, HDB, INT6, NOTCHL2	3.51516	1.81359	9.53e-10	1.76e-08
DNAJC6	DnaJ (Hsp40) homolog, subfamily C, member 6	9829	DJC6, PARK19	3.52416	1.81728	0.000635	0.004038
HIVEP1	human immunodeficiency virus type I enhancer binding protein 1	3096	CIRIP, CRYBP1, GAAP, MBP-1, PRDII-BF1, SCHNURRI-1, ZAS1, ZNF40, ZNF40A	3.52521	1.81771	1.21e-05	0.000117
SLC8A1	solute carrier family 8 (sodium/calcium exchanger), member 1	6546	NCX1	3.53385	1.82124	2.23e-08	3.49e-07
ATRNL1	attractin-like 1	26033	ALP, BA338L11.1, BA454H24.1	3.53912	1.82339	3.92e-10	7.71e-09
MFAP5	microfibrillar associated protein 5	8076	AAT9, MAGP-2, MAGP2, MFAP-5, MP25	3.54319	1.82505	2.29e-20	1.11e-18
GPR37	G protein-coupled receptor 37 (endothelin receptor type B-like)	2861	EDNRBL, PAELR, HET(B)R-LP	3.54346	1.82516	0.000827	0.005053
ATP13A3	ATPase type 13A3	79572	AFURS1	3.54543	1.82596	7.09e-07	8.50e-06
SLC41A2	solute carrier family 41 (magnesium transporter), member 2	84102	SLC41A1-L1	3.54882	1.82734	1.09e-08	1.76e-07
NLRP1	NLR family, pyrin domain containing 1	22861	CARD7, CIDED, CLR17.1, DEFCAP, DEFCAP-L/S, NAC, NALP1, PP1044, SLEV1, VAMAS1	3.55577	1.83016	2.62e-11	5.72e-10
BCL11A	B-cell CLL/lymphoma 11A (zinc finger protein)	53335	BCL11A-L, BCL11A-S, BCL11A-XL, BCL11A-M, CTIP1, EVI9, HBFQTL5, ZNF856	3.55922	1.83156	0.008984	0.037992
MSN	moesin	4478	HEL70	3.56124	1.83238	8.26e-12	1.91e-10
LHFPL2	lipoma HMGIC fusion partner-like 2	10184	-	3.56596	1.83429	1.24e-16	4.58e-15
MOV10L1	Mov10 RISC complex RNA helicase like 1	54456	CHAMP, DJ402G11.8	3.57427	1.83765	2.38e-13	6.38e-12
GEM	GTP binding protein overexpressed in skeletal muscle	2669	KIR	3.5947	1.84587	3.28e-10	6.51e-09
TRIM36	tripartite motif containing 36	55521	HAPRIN, RBCC728, RNF98	3.59477	1.8459	0.010432	0.043066
HECTD2	HECT domain containing E3 ubiquitin protein ligase 2	143279	-	3.60063	1.84825	4.05e-07	5.05e-06
ACTN1	actinin, alpha 1	87	BDPLT15	3.60435	1.84974	5.01e-19	2.19e-17
WNT5B	wingless-type MMTV integration site family, member 5B	81029	-	3.60963	1.85185	1.51e-07	2.04e-06
SIRPA	signal-regulatory protein alpha	140885	BIT, CD172A, MFR, MYD-1, P84, PTPNS1, SHPS1, SIRP	3.61266	1.85306	3.34e-21	1.72e-19
RNF182	ring finger protein 182	221687	-	3.61667	1.85466	0.009677	0.040475
CTH	cystathionine gamma-lyase	1491	-	3.62379	1.8575	7.14e-10	1.35e-08
SRF	serum response factor	6722	MCM1	3.62615	1.85844	2.82e-16	1.01e-14
HOMER1	homer scaffolding protein 1	9456	HOMER, HOMER1A, HOMER1B, HOMER1C, SYN47, VES-1	3.62698	1.85877	1.43e-08	2.29e-07
PRPS1	phosphoribosyl pyrophosphate synthetase 1	5631	ARTS, CMTX5, DFN2, DFNX1, PPRIBP, PRS-I, PRSI	3.63249	1.86096	5.41e-23	2.94e-21
ITGB3	integrin, beta 3 (platelet glycoprotein IIIa, antigen CD61)	3690	BDPLT16, BDPLT2, CD61, GP3A, GPIIIA, GT	3.63252	1.86097	0.000863	0.005234
ERBB4	erb-b2 receptor tyrosine kinase 4	2066	ALS19, HER4, P180ERBB4	3.63773	1.86304	0.001943	0.010553
ENAH	enabled homolog (Drosophila)	55740	ENA, MENA, NDPP1	3.63819	1.86322	6.57e-13	1.70e-11
NTM	neurotrimin	50863	HNT, IGLON2, NTRI	3.64036	1.86408	7.06e-21	3.54e-19
HUNK	hormonally up-regulated Neu-associated kinase	30811	-	3.64197	1.86472	5.82e-10	1.12e-08
RBBP8	retinoblastoma binding protein 8	5932	COM1, CTIP, JWDS, RIM, SAE2, SCKL2	3.64601	1.86632	4.12e-14	1.20e-12
SH3RF1	SH3 domain containing ring finger 1	57630	POSH, RNF142, SH3MD2	3.64601	1.86632	3.45e-14	1.01e-12
KIAA1755	KIAA1755	85449	-	3.65221	1.86877	1.05e-43	1.36e-41
EMCN	endomucin	51705	EMCN2, MUC14	3.65776	1.87096	0.00022	0.001604
TC2N	tandem C2 domains, nuclear	123036	C14ORF47, C2CD1, MTAC2D1, TAC2-N	3.65882	1.87138	0.001045	0.006166
PPP1R3C	protein phosphatase 1, regulatory subunit 3C	5507	PPP1R5	3.65974	1.87174	0	4.76e-44
HSPA13	heat shock protein 70kDa family, member 13	6782	STCH	3.66555	1.87403	7.08e-09	1.17e-07
PRKAB2	protein kinase, AMP-activated, beta 2 non-catalytic subunit	5565	-	3.67092	1.87614	3.84e-13	1.01e-11
MARCKSL1	MARCKS-like 1	65108	F52, MACMARCKS, MLP, MLP1, MRP	3.67153	1.87638	1.32e-09	2.40e-08
ARSI	arylsulfatase family, member I	340075	SPG66	3.67555	1.87796	0.000163	0.001225
CDYL2	chromodomain protein, Y-like 2	124359	PCCP1	3.68552	1.88187	1.55e-10	3.17e-09
WDFY2	WD repeat and FYVE domain containing 2	115825	PROF, WDF2, ZFYVE22	3.68964	1.88348	1.70e-14	5.14e-13
MKL1	megakaryoblastic leukemia (translocation) 1	57591	BSAC, MAL, MRTF-A	3.6903	1.88374	0	0
MAGI3	membrane associated guanylate kinase, WW and PDZ domain containing 3	260425	MAGI-3, DJ730K3.2	3.69886	1.88708	1.18e-07	1.62e-06
RUNX2	runt-related transcription factor 2	860	AML3, CBF-ALPHA-1, CBFA1, CCD, CCD1, CLCD, OSF-2, OSF2, PEA2AA, PEBP2AA	3.70417	1.88915	1.35e-14	4.11e-13
SLFNL1	schlafen-like 1	200172	-	3.7054	1.88963	0.006214	0.028053
TRIM58	tripartite motif containing 58	25893	BIA2	3.7062	1.88994	0.001894	0.010323
PXDC1	PX domain containing 1	221749	C6ORF145	3.70684	1.89019	3.73e-12	8.91e-11
CHSY3	chondroitin sulfate synthase 3	337876	CHSY2, CSS3	3.70789	1.8906	0.000389	0.002624
WEE1	WEE1 G2 checkpoint kinase	7465	WEE1A, WEE1HU	3.71391	1.89294	2.60e-19	1.16e-17
SOX4	SRY (sex determining region Y)-box 4	6659	EVI16	3.71443	1.89314	4.03e-41	4.93e-39
SLC38A5	solute carrier family 38, member 5	92745	JM24, SN2, SNAT5, PP7194	3.71912	1.89496	1.63e-07	2.19e-06
DRAXIN	dorsal inhibitory axon guidance protein	374946	AGPA3119, C1ORF187, UNQ3119, NEUCRIN	3.72438	1.897	1.39e-13	3.84e-12
ACSL1	acyl-CoA synthetase long-chain family member 1	2180	ACS1, FACL1, FACL2, LACS, LACS1, LACS2	3.72955	1.899	6.27e-15	1.97e-13
BNC1	basonuclin 1	646	BNC, BSN1, HST19447	3.73084	1.8995	0.008785	0.037315
PGBD5	piggyBac transposable element derived 5	79605	-	3.73734	1.90201	4.27e-06	4.51e-05
SRXN1	sulfiredoxin 1	140809	C20ORF139, NPN3, SRX, SRX1	3.74488	1.90492	3.90e-05	0.000337
DCLK2	doublecortin-like kinase 2	166614	CL2, CLICK-II, CLICK2, CLIK2, DCAMKL2, DCDC3, DCDC3B, DCK2	3.74834	1.90625	1.91e-28	1.34e-26
FAM196B	family with sequence similarity 196, member B	100131897	C5ORF57	3.75169	1.90754	0.003656	0.017948
AFP	alpha-fetoprotein	174	AFPD, FETA, HPAFP	3.76552	1.91285	0.000851	0.005181
IER3	immediate early response 3	8870	DIF-2, DIF2, GLY96, IEX-1, IEX-1L, IEX1, PRG1	3.77493	1.91645	0.000133	0.001027
LTBP2	latent transforming growth factor beta binding protein 2	4053	C14ORF141, GLC3D, LTBP3, MSPKA, MSTP031, WMS3	3.77773	1.91752	1.04e-12	2.65e-11
UHRF1	ubiquitin-like with PHD and ring finger domains 1	29128	ICBP90, NP95, RNF106, HNP95, HUHRF1, HUNP95	3.78483	1.92023	9.18e-12	2.10e-10
F2R	coagulation factor II (thrombin) receptor	2149	CF2R, HTR, PAR-1, PAR1, TR	3.78956	1.92203	1.53e-09	2.74e-08
PLEKHN1	pleckstrin homology domain containing, family N member 1	84069	-	3.79695	1.92484	1.77e-06	1.98e-05
HIF1A	hypoxia inducible factor 1, alpha subunit (basic helix-loop-helix transcription factor)	3091	HIF-1-ALPHA, HIF-1A, HIF-1ALPHA, HIF1, HIF1-ALPHA, MOP1, PASD8, BHLHE78	3.8077	1.92892	7.73e-11	1.62e-09
POMT2	protein-O-mannosyltransferase 2	29954	LGMD2N, MDDGA2, MDDGB2, MDDGC2	3.81647	1.93224	0	0
CNGA3	cyclic nucleotide gated channel alpha 3	1261	ACHM2, CCNC1, CCNCA, CCNCALPHA, CNCG3, CNG3	3.84507	1.94301	0.003144	0.015785
USP53	ubiquitin specific peptidase 53	54532	-	3.84579	1.94328	3.53e-07	4.45e-06
PAWR	PRKC, apoptosis, WT1, regulator	5074	PAR4, PAR-4	3.84798	1.9441	1.10e-16	4.06e-15
MFSD2A	major facilitator superfamily domain containing 2A	84879	MFSD2, NLS1	3.85032	1.94498	0.006873	0.030551
LAMC3	laminin, gamma 3	10319	OCCM	3.85115	1.94529	2.94e-06	3.19e-05
ERVMER34-1	endogenous retrovirus group MER34, member 1	100288413	-	3.86613	1.95089	0.002827	0.014442
PCK2	phosphoenolpyruvate carboxykinase 2 (mitochondrial)	5106	PEPCK, PEPCK-M, PEPCK2	3.87227	1.95318	4.60e-17	1.73e-15
FAM222A	family with sequence similarity 222, member A	84915	C12ORF34	3.87646	1.95474	0.001273	0.007299
LIMK2	LIM domain kinase 2	3985	-	3.87657	1.95478	2.12e-28	1.47e-26
SYT12	synaptotagmin XII	91683	SYT11, SYTXII	3.8927	1.96077	0.000919	0.005515
BDNF	brain-derived neurotrophic factor	627	ANON2, BULN2	3.90061	1.9637	1.10e-40	1.31e-38
IARS	isoleucyl-tRNA synthetase	3376	IARS1, ILERS, ILRS, IRS, PRO0785	3.91261	1.96813	2.39e-16	8.62e-15
L1TD1	LINE-1 type transposase domain containing 1	54596	ECAT11	3.91657	1.96959	3.77e-15	1.21e-13
HR	hair growth associated	55806	ALUNC, AU, HSA277165, HYPT4, MUHH, MUHH1	3.93142	1.97505	2.31e-13	6.23e-12
GPC2	glypican 2	221914	-	3.93275	1.97554	1.35e-09	2.43e-08
MEF2BNB-MEF2B	MEF2BNB-MEF2B readthrough	4207	LOC729991-MEF2B, MEF2B, BORCS8-MEF2B	3.94094	1.97854	0.004978	0.023242
PDGFC	platelet derived growth factor C	56034	FALLOTEIN, SCDGF	3.94231	1.97904	1.95e-28	1.37e-26
SLC29A4	solute carrier family 29 (equilibrative nucleoside transporter), member 4	222962	ENT4, PMAT	3.94315	1.97935	4.85e-07	5.98e-06
CSRNP1	cysteine-serine-rich nuclear protein 1	64651	AXUD1, CSRNP-1, FAM130B, TAIP-3, URAX1	3.95531	1.98379	2.30e-31	1.86e-29
SHROOM4	shroom family member 4	57477	SHAP	3.9583	1.98488	1.44e-06	1.64e-05
BCL7A	B-cell CLL/lymphoma 7A	605	BCL7	3.96228	1.98633	4.26e-24	2.51e-22
CALM2	calmodulin 2 (phosphorylase kinase, delta)	805	CAMII, LQT15, PHKD, PHKD2, CAM	3.97132	1.98962	3.67e-15	1.18e-13
FURIN	furin (paired basic amino acid cleaving enzyme)	5045	FUR, PACE, PCSK3, SPC1	3.97477	1.99087	4.36e-36	4.35e-34
AHCYL1	adenosylhomocysteinase-like 1	10768	DCAL, IRBIT, PPP1R78, PRO0233, XPVKONA	3.9776	1.9919	1.25e-18	5.35e-17
VEGFA	vascular endothelial growth factor A	7422	MVCD1, VEGF, VPF	3.99056	1.99659	9.32e-12	2.13e-10
MARS	methionyl-tRNA synthetase	4141	CMT2U, ILFS2, ILLD, METRS, MRS, MTRNS, SPG70	3.99665	1.99879	4.73e-37	4.96e-35
FAXC	failed axon connections homolog	84553	C6ORF168, DJ273F20	3.99795	1.99926	1.31e-06	1.50e-05
SLC6A17	solute carrier family 6 (neutral amino acid transporter), member 17	388662	MRT48, NTT4	4.012	2.00432	0.001414	0.008
GFPT2	glutamine-fructose-6-phosphate transaminase 2	9945	GFAT2	4.01957	2.00704	1.30e-27	8.90e-26
CSF2RB	colony stimulating factor 2 receptor, beta, low-affinity (granulocyte-macrophage)	1439	CD131, CDW131, IL3RB, IL5RB, SMDP5	4.03305	2.01187	0.005497	0.02527
ARHGAP9	Rho GTPase activating protein 9	64333	10C, RGL1	4.03305	2.01187	0.005143	0.023862
PKMYT1	protein kinase, membrane associated tyrosine/threonine 1	9088	MYT1, PPP1R126	4.04391	2.01575	1.49e-05	0.000141
MAP3K2	mitogen-activated protein kinase kinase kinase 2	10746	MEKK2, MEKK2B	4.05438	2.01948	9.90e-12	2.25e-10
ARHGEF2	Rho/Rac guanine nucleotide exchange factor (GEF) 2	9181	GEF, GEF-H1, GEFH1, LFP40, P40	4.06048	2.02165	0	0
CNKSR2	connector enhancer of kinase suppressor of Ras 2	22866	CNK2, KSR2, MAGUIN	4.08014	2.02862	4.80e-08	7.08e-07
GRB10	growth factor receptor-bound protein 10	2887	GRB-IR, GRB-10, IRBP, MEG1, RSS	4.08453	2.03017	6.58e-41	7.94e-39
HIVEP3	human immunodeficiency virus type I enhancer binding protein 3	59269	KBP-1, KBP1, KRC, SHN3, SCHNURRI-3, ZAS3, ZNF40C	4.08603	2.0307	3.26e-10	6.48e-09
PDGFA	platelet-derived growth factor alpha polypeptide	5154	PDGF-A, PDGF1	4.09139	2.03259	3.70e-15	1.18e-13
MMP3	matrix metallopeptidase 3	4314	CHDS6, MMP-3, SL-1, STMY, STMY1, STR1	4.09221	2.03288	3.12e-07	3.98e-06
ID1	inhibitor of DNA binding 1, dominant negative helix-loop-helix protein	3397	ID, BHLHB24	4.1063	2.03784	5.78e-06	5.93e-05
NAV2	neuron navigator 2	89797	HELAD1, POMFIL2, RAINB1, STEERIN2, UNC53H2	4.11012	2.03918	6.52e-12	1.52e-10
CBSL	cystathionine-beta-synthase like	102724560	-	4.11659	2.04145	0.000427	0.002852
MMP10	matrix metallopeptidase 10	4319	SL-2, STMY2	4.12199	2.04334	0	0
MET	MET proto-oncogene, receptor tyrosine kinase	4233	AUTS9, DFNB97, HGFR, RCCP2, C-MET	4.12693	2.04507	2.13e-15	7.04e-14
PAPPA	pregnancy-associated plasma protein A, pappalysin 1	5069	ASBABP2, DIPLA1, IGFBP-4ASE, PAPA, PAPP-A, PAPPA1	4.12816	2.0455	1.27e-08	2.05e-07
BMP6	bone morphogenetic protein 6	654	VGR, VGR1	4.13289	2.04715	5.80e-08	8.45e-07
KIAA1024	KIAA1024	23251	-	4.15083	2.0534	1.02e-05	0.0001
TRIO	trio Rho guanine nucleotide exchange factor	7204	ARHGEF23, TGAT	4.15345	2.05431	1.66e-07	2.23e-06
NFIB	nuclear factor I/B	4781	CTF, HMGIC/NFIB, NF-I/B, NF1-B, NFI-B, NFI-RED, NFIB2, NFIB3	4.15391	2.05447	0.000118	0.000921
PNMA1	paraneoplastic Ma antigen 1	9240	MA1	4.15881	2.05617	9.09e-33	7.81e-31
FOXP4	forkhead box P4	116113	HFKHLA	4.1664	2.0588	2.55e-20	1.23e-18
MRAS	muscle RAS oncogene homolog	22808	M-RAS, R-RAS3, RRAS3	4.16937	2.05983	1.48e-36	1.49e-34
LHB	luteinizing hormone beta polypeptide	3972	CGB4, HH23, LSH-B, HLHB	4.17571	2.06202	0.00418	0.020052
DOK3	docking protein 3	79930	DOKL	4.17889	2.06312	4.07e-10	7.95e-09
SLC7A2	solute carrier family 7 (cationic amino acid transporter, y+ system), member 2	6542	ATRC2, CAT2, HCAT2	4.18159	2.06405	2.79e-16	9.98e-15
MPP7	membrane protein, palmitoylated 7 (MAGUK p55 subfamily member 7)	143098	-	4.19125	2.06738	0.004446	0.021125
ULK1	unc-51 like autophagy activating kinase 1	8408	ATG1, ATG1A, UNC51, UNC51.1, HATG1	4.19197	2.06763	1.40e-45	2.27e-43
TMTC4	transmembrane and tetratricopeptide repeat containing 4	84899	-	4.19791	2.06967	6.54e-14	1.87e-12
FBLN5	fibulin 5	10516	ADCL2, ARCL1A, ARMD3, DANCE, EVEC, FIBL-5, UP50	4.20006	2.07041	0	9.11e-44
KIAA1324	KIAA1324	57535	EIG121	4.20393	2.07174	7.65e-32	6.30e-30
FZD6	frizzled class receptor 6	8323	FZ-6, FZ6, HFZ6, NDNC10	4.20557	2.0723	8.63e-13	2.21e-11
DDAH1	dimethylarginine dimethylaminohydrolase 1	23576	DDAH, HEL-S-16	4.21637	2.076	1.77e-29	1.30e-27
NR2E3	nuclear receptor subfamily 2, group E, member 3	10002	ESCS, PNR, RNR, RP37, RD7	4.22081	2.07752	0.002515	0.013122
GABRE	gamma-aminobutyric acid (GABA) A receptor, epsilon	2564	-	4.22585	2.07924	7.91e-10	1.49e-08
UMODL1	uromodulin-like 1	89766	-	4.22605	2.07931	0.00159	0.00887
LRRC8C	leucine rich repeat containing 8 family, member C	84230	AD158, FAD158	4.22669	2.07953	6.75e-16	2.32e-14
MTSS1	metastasis suppressor 1	9788	MIM, MIMA, MIMB	4.23884	2.08367	2.18e-09	3.85e-08
CH25H	cholesterol 25-hydroxylase	9023	C25H	4.24552	2.08594	2.76e-07	3.56e-06
KIAA0226L	KIAA0226-like	80183	C13ORF18, RUBCNL	4.26812	2.0936	5.96e-12	1.40e-10
HS3ST3A1	heparan sulfate (glucosamine) 3-O-sulfotransferase 3A1	9955	3-OST-3A, 3OST3A1	4.27982	2.09755	3.01e-08	4.60e-07
SEC14L2	SEC14-like lipid binding 2	23541	C22ORF6, SPF, TAP, TAP1	4.28406	2.09898	4.90e-30	3.66e-28
FUT4	fucosyltransferase 4 (alpha (1,3) fucosyltransferase, myeloid-specific)	2526	CD15, ELFT, FCT3A, FUC-TIV, FUTIV, LEX, SSEA-1	4.30415	2.10573	3.84e-29	2.77e-27
CCDC71L	coiled-coil domain containing 71-like	168455	C7ORF74	4.31979	2.11096	1.81e-25	1.11e-23
EVA1A	eva-1 homolog A (C. elegans)	84141	FAM176A, TMEM166	4.35708	2.12336	7.60e-23	4.12e-21
ADAMTS4	ADAM metallopeptidase with thrombospondin type 1 motif, 4	9507	ADAMTS-2, ADAMTS-4, ADMP-1	4.36058	2.12452	3.75e-16	1.32e-14
GAL	galanin/GMAP prepropeptide	51083	GAL-GMAP, GALN, GLNN, GMAP	4.3617	2.12489	2.46e-06	2.71e-05
ACLY	ATP citrate lyase	47	ACL, ATPCL, CLATP	4.3659	2.12628	4.51e-23	2.49e-21
NOCT	nocturnin	25819	CCR4L, CCRN4L, CCR4C, NOC	4.36723	2.12672	5.72e-08	8.34e-07
STARD13	StAR-related lipid transfer (START) domain containing 13	90627	ARHGAP37, DLC2, GT650, LINC00464	4.37075	2.12788	7.04e-19	3.04e-17
MLXIP	MLX interacting protein	22877	MIR, MONDOA, BHLHE36	4.39712	2.13656	5.94e-37	6.19e-35
PCSK1	proprotein convertase subtilisin/kexin type 1	5122	BMIQ12, NEC1, PC1, PC3, SPC3	4.4152	2.14248	1.59e-05	0.000149
LRP11	low density lipoprotein receptor-related protein 11	84918	MANSC3, BA350J20.3	4.41722	2.14314	0	0
PTGS2	prostaglandin-endoperoxide synthase 2 (prostaglandin G/H synthase and cyclooxygenase)	5743	COX-2, COX2, GRIPGHS, PGG/HS, PGHS-2, PHS-2, HCOX-2	4.42525	2.14576	1.92e-16	6.98e-15
COL7A1	collagen, type VII, alpha 1	1294	EBD1, EBDCT, EBR1, NDNC8	4.42525	2.14576	7.79e-34	7.07e-32
NEK7	NIMA-related kinase 7	140609	-	4.43576	2.14918	7.67e-14	2.18e-12
PTGER3	prostaglandin E receptor 3 (subtype EP3)	5733	EP3, EP3-I, EP3-II, EP3-III, EP3-IV, EP3-VI, EP3E, PGE2-R	4.43579	2.14919	4.43e-10	8.61e-09
JPH2	junctophilin 2	57158	CMH17, JP-2, JP2	4.43948	2.15039	1.55e-05	0.000146
LOC390937	Ets2 repressor factor-like	390937	-, AC010616.1	4.44317	2.15159	0.000671	0.004226
DAAM1	dishevelled associated activator of morphogenesis 1	23002	-	4.45063	2.15401	2.14e-21	1.12e-19
MTMR1	myotubularin related protein 1	8776	-	4.46262	2.15789	3.45e-20	1.63e-18
FICD	FIC domain containing	11153	HIP13, HYPE, UNQ3041	4.46395	2.15832	2.76e-26	1.80e-24
PITPNM3	PITPNM family member 3	83394	ACKR6, CORD5, NIR1, RDGBA3	4.48818	2.16613	8.22e-14	2.32e-12
KIAA1211	KIAA1211	57482	-	4.50476	2.17145	0.000103	0.000814
SLC6A7	solute carrier family 6 (neurotransmitter transporter), member 7	6534	PROT	4.51492	2.1747	0.001269	0.007275
PRKCA	protein kinase C, alpha	5578	AAG6, PKC-ALPHA, PKCA, PRKACA	4.51517	2.17478	1.26e-12	3.18e-11
STK38L	serine/threonine kinase 38 like	23012	NDR2	4.52846	2.17902	1.04e-12	2.65e-11
CGB7	chorionic gonadotropin, beta polypeptide 7	94027	CG-BETA-A, CGB6	4.5354	2.18123	9.90e-05	0.000787
OSMR	oncostatin M receptor	9180	OSMRB, PLCA1	4.53562	2.1813	8.62e-10	1.61e-08
COL4A1	collagen, type IV, alpha 1	1282	BSVD, RATOR, COL IV	4.53678	2.18167	9.86e-11	2.05e-09
PALLD	palladin, cytoskeletal associated protein	23022	CGI-151, CGI151, MYN, PNCA1, SIH002	4.55579	2.1877	1.07e-16	3.97e-15
PAG1	phosphoprotein membrane anchor with glycosphingolipid microdomains 1	55824	CBP, PAG	4.58255	2.19615	1.23e-13	3.40e-12
NOG	noggin	9241	SYM1, SYNS1	4.59059	2.19868	0.00247	0.012927
C16orf87	chromosome 16 open reading frame 87	388272	-	4.5947	2.19997	4.31e-30	3.25e-28
AGPS	alkylglycerone phosphate synthase	8540	ADAP-S, ADAS, ADHAPS, ADPS, ALDHPSY	4.61001	2.20477	4.44e-16	1.56e-14
SHANK3	SH3 and multiple ankyrin repeat domains 3	85358	DEL22Q13.3, PROSAP2, PSAP2, SCZD15, SPANK-2	4.61682	2.2069	4.09e-24	2.42e-22
MYC	v-myc avian myelocytomatosis viral oncogene homolog	4609	MRTL, MYCC, BHLHE39, C-MYC	4.62592	2.20974	1.94e-40	2.25e-38
DLC1	DLC1 Rho GTPase activating protein	10395	ARHGAP7, HP, STARD12, P122-RHOGAP	4.63536	2.21268	2.12e-16	7.64e-15
ST3GAL4	ST3 beta-galactoside alpha-2,3-sialyltransferase 4	6484	CGS23, NANTA3, SAT3, SIAT4, SIAT4C, ST3GALIV, STZ	4.65942	2.22015	2.48e-31	1.99e-29
C10orf90	chromosome 10 open reading frame 90	118611	FATS, BA422P15.2	4.66834	2.22291	0.000747	0.004655
GBP1	guanylate binding protein 1, interferon-inducible	2633	-	4.67015	2.22347	5.99e-16	2.08e-14
GNPNAT1	glucosamine-phosphate N-acetyltransferase 1	64841	GNPNAT, GPNAT1	4.67988	2.22647	0	2.80e-45
IVNS1ABP	influenza virus NS1A binding protein	10625	FLARA3, HSPC068, KLHL39, ND1, NS-1, NS1-BP, NS1BP	4.68361	2.22762	4.55e-37	4.80e-35
GPT2	glutamic pyruvate transaminase (alanine aminotransferase) 2	84706	ALT2, GPT 2, MRT49	4.6942	2.23088	4.46e-18	1.80e-16
BICD1	bicaudal D homolog 1 (Drosophila)	636	BICD	4.70437	2.234	8.80e-15	2.72e-13
ZSWIM4	zinc finger, SWIM-type containing 4	65249	-	4.71537	2.23737	1.84e-35	1.80e-33
SNX9	sorting nexin 9	51429	SDP1, SH3PX1, SH3PXD3A, WISP	4.71795	2.23816	3.24e-21	1.68e-19
HIVEP2	human immunodeficiency virus type I enhancer binding protein 2	3097	HIV-EP2, MBP-2, MIBP1, SHN2, ZAS2, ZNF40B	4.724	2.24001	2.78e-14	8.23e-13
ISM2	isthmin 2	145501	TAIL1, THSD3	4.73066	2.24204	0.001963	0.01064
THBS1	thrombospondin 1	7057	THBS, THBS-1, TSP, TSP-1, TSP1	4.73374	2.24298	1.02e-15	3.45e-14
SMURF2	SMAD specific E3 ubiquitin protein ligase 2	64750	-	4.75647	2.24989	6.46e-16	2.23e-14
GXYLT2	glucoside xylosyltransferase 2	727936	GLT8D4	4.75881	2.2506	1.29e-14	3.94e-13
BICC1	BicC family RNA binding protein 1	80114	BICC, CYSRD	4.78952	2.25988	4.46e-23	2.47e-21
RHOB	ras homolog family member B	388	ARH6, ARHB, MST081, MSTP081, RHOH6	4.83006	2.27204	0	0
ENDOD1	endonuclease domain containing 1	23052	-	4.83713	2.27415	0	0
SLC22A23	solute carrier family 22, member 23	63027	C6ORF85	4.85419	2.27923	1.60e-25	9.96e-24
ACTG2	actin, gamma 2, smooth muscle, enteric	72	ACT, ACTA3, ACTE, ACTL3, ACTSG, VSCM	4.86284	2.2818	1.45e-12	3.64e-11
AMIGO2	adhesion molecule with Ig-like domain 2	347902	ALI1, AMIGO-2, DEGA	4.86288	2.28181	2.80e-45	4.60e-43
SMAD7	SMAD family member 7	4092	CRCS3, MADH7, MADH8	4.87496	2.28539	0	9.53e-44
KPNA7	karyopherin alpha 7 (importin alpha 8)	402569	-	4.87753	2.28615	0.001675	0.009299
FGF18	fibroblast growth factor 18	8817	FGF-18, ZFGF5	4.87918	2.28664	1.28e-11	2.88e-10
HECW1	HECT, C2 and WW domain containing E3 ubiquitin protein ligase 1	23072	NEDL1	4.89565	2.2915	3.09e-11	6.69e-10
INHBA	inhibin, beta A	3624	EDF, FRP	4.91694	2.29776	1.28e-14	3.93e-13
FERMT2	fermitin family member 2	10979	KIND2, MIG2, PLEKHC1, UNC112, UNC112B, MIG-2	4.94651	2.30641	3.94e-26	2.53e-24
DHRS2	dehydrogenase/reductase (SDR family) member 2	10202	HEP27, SDR25C1	4.95959	2.31022	0.000471	0.003104
BMPR2	bone morphogenetic protein receptor, type II (serine/threonine kinase)	659	BMPR-II, BMPR3, BMR2, BRK-3, POVD1, PPH1, T-ALK	4.96423	2.31157	6.10e-18	2.41e-16
ANO1	anoctamin 1, calcium activated chloride channel	55107	DOG1, ORAOV2, TAOS2, TMEM16A	4.97353	2.31427	6.51e-19	2.82e-17
DKK1	dickkopf WNT signaling pathway inhibitor 1	22943	DKK-1, SK	5.01524	2.32632	0	0
ENC1	ectodermal-neural cortex 1 (with BTB domain)	8507	CCL28, ENC-1, KLHL35, KLHL37, NRPB, PIG10, TP53I10	5.01559	2.32642	2.86e-19	1.27e-17
C4orf32	chromosome 4 open reading frame 32	132720	-, FAM241A	5.0402	2.33348	3.19e-19	1.42e-17
SBK1	SH3 domain binding kinase 1	388228	SBK	5.05444	2.33755	0.000157	0.001188
TUFT1	tuftelin 1	7286	-	5.10744	2.3526	1.88e-23	1.06e-21
TMEM92	transmembrane protein 92	162461	-	5.11116	2.35365	0.000227	0.00165
SNCAIP	synuclein, alpha interacting protein	9627	SYPH1, SPH1	5.13584	2.3606	2.07e-15	6.82e-14
ARL15	ADP-ribosylation factor-like 15	54622	ARFRP2	5.15067	2.36476	2.88e-36	2.89e-34
VLDLR	very low density lipoprotein receptor	7436	CAMRQ1, CARMQ1, CHRMQ1, VLDLRCH	5.15442	2.36581	3.97e-19	1.74e-17
NUAK2	NUAK family, SNF1-like kinase, 2	81788	SNARK	5.15513	2.36601	1.29e-10	2.65e-09
ALDH1L2	aldehyde dehydrogenase 1 family, member L2	160428	MTFDH	5.18136	2.37333	3.72e-08	5.61e-07
PXDN	peroxidasin	7837	COPOA, D2S448, D2S448E, MG50, PRG2, PXN, VPO	5.19304	2.37658	2.49e-22	1.34e-20
DSE	dermatan sulfate epimerase	29940	DSEP, DSEPI, EDSMC2, SART-2, SART2	5.23293	2.38762	4.70e-34	4.36e-32
CECR6	cat eye syndrome chromosome region, candidate 6	27439	-, TMEM121B	5.24426	2.39074	0.000396	0.002666
MAMDC2	MAM domain containing 2	256691	-	5.28576	2.40211	3.21e-10	6.40e-09
KDM7A	lysine (K)-specific demethylase 7A	80853	JHDM1D	5.29016	2.40331	4.44e-15	1.41e-13
ZNF804A	zinc finger protein 804A	91752	C2ORF10	5.29658	2.40506	3.45e-09	5.93e-08
PDC	phosducin	5132	MEKA, PHD, PHLOP, PHLP	5.30786	2.40813	0.000785	0.004856
WNT4	wingless-type MMTV integration site family, member 4	54361	SERKAL, WNT-4	5.33246	2.4148	0.000329	0.00227
[truncated: 308 more rows]

## Sheet: Table S2
Table S2. Differentially expressed genes in TGF-β1/K-975-treated VF fibroblasts compared with TGF-β1-treated cells.
Name	Description	Gene ID	Alias	Fold Change	Log Fold Change	p-Value	p-Adj
CTGF	connective tissue growth factor	1490	CCN2, HCS24, IGFBP8, NOV2, CTG-F	-29.2153	-4.86865	0	0
THBS1	thrombospondin 1	7057	THBS, THBS-1, TSP, TSP-1, TSP1	-20.5606	-4.36181	0	0
CNN1	calponin 1, basic, smooth muscle	1264	HEL-S-14, SMCC, SM-CALP	-18.8089	-4.23334	0	0
EGR3	early growth response 3	1960	EGR-3, PILOT	-16.4133	-4.03679	9.14e-37	4.17e-35
ISLR2	immunoglobulin superfamily containing leucine-rich repeat 2	57611	LINX	-15.0498	-3.91167	8.79e-16	1.62e-14
GREM2	gremlin 2, DAN family BMP antagonist	64388	CKTSF1B2, DAND3, PRDC	-14.5407	-3.86202	4.22e-39	2.04e-37
CYR61	cysteine-rich, angiogenic inducer, 61	3491	CCN1, GIG1, IGFBP10	-13.6966	-3.77575	0	0
KRT7	keratin 7, type II	3855	CK7, K2C7, K7, SCL	-13.463	-3.75093	0	0
FMN2	formin 2	56776	-	-13.4487	-3.74939	0	0
LMCD1	LIM and cysteine-rich domains 1	29995	-	-13.4033	-3.74452	0	0
FILIP1L	filamin A interacting protein 1-like	11259	DOC-1, DOC1, GIP130, GIP90	-13.3366	-3.73732	0	0
GBP1	guanylate binding protein 1, interferon-inducible	2633	-	-13.3231	-3.73586	0	0
ADAMTS8	ADAM metallopeptidase with thrombospondin type 1 motif, 8	11095	ADAM-TS8, METH2	-13.3013	-3.73349	0	0
TAGLN	transgelin	6876	SM22, SMCC, TAGLN1, WS3-10	-13.0835	-3.70968	0	0
LMOD1	leiomodin 1 (smooth muscle)	25802	1D, 64KD, D1, SM-LMOD, SMLMOD	-12.73	-3.67016	0	0
KANK4	KN motif and ankyrin repeat domains 4	163782	ANKRD38, DJ1078M7.1	-12.2439	-3.61399	3.65e-31	1.39e-29
NEXN	nexilin (F actin binding protein)	91624	CMH20, NELIN	-11.0201	-3.46207	0	0
NEDD9	neural precursor cell expressed, developmentally down-regulated 9	4739	CAS-L, CAS2, CASL, CASS2, HEF1	-9.71181	-3.27974	5.28e-14	8.65e-13
PDCD1LG2	programmed cell death 1 ligand 2	80380	B7DC, BTDC, CD273, PD-L2, PDCD1L2, PDL2, BA574F11.2	-9.4463	-3.23975	0	0
PTGIS	prostaglandin I2 (prostacyclin) synthase	5740	CYP8, CYP8A1, PGIS, PTGI	-9.20087	-3.20177	0	0
MYOZ1	myozenin 1	58529	CS-2, FATZ, MYOZ	-9.14282	-3.19264	0	0
FRY	furry homolog (Drosophila)	10129	13CDNA73, 214K23.2, C13ORF14, CG003, BA207N4.2, BA37E23.1	-8.82839	-3.14215	8.90e-39	4.25e-37
PI16	peptidase inhibitor 16	221476	CD364, CRISP9, MSMBBP, PSPBP	-8.66356	-3.11496	4.47e-10	5.33e-09
LIMA1	LIM domain and actin binding 1	51474	EPLIN, SREBP3	-8.55762	-3.09721	0	0
DKK1	dickkopf WNT signaling pathway inhibitor 1	22943	DKK-1, SK	-8.16329	-3.02915	0	0
ACPP	acid phosphatase, prostate	55	5'-NT, ACP-3, ACP3	-8.08597	-3.01542	1.01e-14	1.72e-13
SEMA7A	semaphorin 7A, GPI membrane anchor (John Milton Hagen blood group)	8482	CD108, CDW108, H-SEMA-K1, H-SEMA-L, JMH, SEMAK1, SEMAL	-7.81686	-2.96659	0	0
MTUS1	microtubule associated tumor suppressor 1	57509	ATBP, ATIP, ICIS, MP44, MTSG1	-7.6621	-2.93774	1.23e-28	4.28e-27
CDH2	cadherin 2, type 1, N-cadherin (neuronal)	1000	CD325, CDHN, CDW325, NCAD	-7.51446	-2.90967	2.14e-35	9.24e-34
OXTR	oxytocin receptor	5021	OT-R	-7.48348	-2.90371	0	0
PRG4	proteoglycan 4	10216	CACP, HAPO, JCAP, MSF, SZP	-7.47654	-2.90237	0	0
ID4	inhibitor of DNA binding 4, dominant negative helix-loop-helix protein	3400	IDB4, BHLHB27	-7.40593	-2.88868	2.79e-15	4.99e-14
ACTG2	actin, gamma 2, smooth muscle, enteric	72	ACT, ACTA3, ACTE, ACTL3, ACTSG, VSCM	-7.40418	-2.88834	0	5.61e-45
MICAL2	microtubule associated monooxygenase, calponin and LIM domain containing 2	9645	MICAL-2, MICAL2PV1, MICAL2PV2	-7.17277	-2.84253	0	0
PKNOX2	PBX/knotted 1 homeobox 2	63876	PREP2	-7.13894	-2.83571	7.69e-37	3.52e-35
SCUBE3	signal peptide, CUB domain, EGF-like 3	222663	CEGF3	-6.9673	-2.8006	0	0
ASPN	asporin	54829	OS3, PLAP-1, PLAP1, SLRR1C	-6.90686	-2.78803	1.13e-12	1.70e-11
INMT	indolethylamine N-methyltransferase	11185	TEMT	-6.71683	-2.74778	5.54e-08	5.40e-07
VGLL3	vestigial-like family member 3	389136	VGL-3, VGL3	-6.62555	-2.72804	0	0
DDAH1	dimethylarginine dimethylaminohydrolase 1	23576	DDAH, HEL-S-16	-6.51042	-2.70275	0	0
MAP3K7CL	MAP3K7 C-terminal like	56911	C21ORF7, HC21ORF7, TAK1L, TAKL, TAKL-1, TAKL-2, TAKL-4	-6.46361	-2.69234	8.52e-38	3.96e-36
LDLR	low density lipoprotein receptor	3949	FH, FHC, LDLCQ2	-6.45327	-2.69003	4.43e-29	1.57e-27
MRVI1	murine retrovirus integration site 1 homolog	10335	IRAG, JAW1L	-6.4309	-2.68502	2.33e-09	2.61e-08
TAGLN3	transgelin 3	29114	NP22, NP24, NP25	-6.33744	-2.6639	1.52e-07	1.40e-06
PHOSPHO1	phosphatase, orphan 1	162466	-	-6.25543	-2.64511	8.37e-18	1.75e-16
SLC14A1	solute carrier family 14 (urea transporter), member 1 (Kidd blood group)	6563	HUT11, HST1341, JK, RACH1, RACH2, UT-B1, UT1, UTE	-6.22757	-2.63867	4.26e-19	9.64e-18
LRRC17	leucine rich repeat containing 17	10234	P37NB	-6.18391	-2.62852	4.39e-20	1.05e-18
VCL	vinculin	7414	CMD1W, CMH15, HEL114, MV, MVCL	-6.03038	-2.59225	0	0
C6orf132	chromosome 6 open reading frame 132	647024	BA7K24.2	-6.01056	-2.5875	1.23e-11	1.71e-10
TNC	tenascin C	3371	150-225, DFNA56, GMEM, GP, HXB, JI, TN, TN-C	-5.91001	-2.56316	0	0
LIF	leukemia inhibitory factor	3976	CDF, DIA, HILDA, MLPLI	-5.90023	-2.56077	1.90e-32	7.53e-31
MFAP5	microfibrillar associated protein 5	8076	AAT9, MAGP-2, MAGP2, MFAP-5, MP25	-5.86796	-2.55286	1.11e-16	2.17e-15
ADAMTS14	ADAM metallopeptidase with thrombospondin type 1 motif, 14	140766	-	-5.82194	-2.5415	2.20e-23	6.21e-22
ANO1	anoctamin 1, calcium activated chloride channel	55107	DOG1, ORAOV2, TAOS2, TMEM16A	-5.78549	-2.53244	7.45e-42	3.90e-40
SAMD11	sterile alpha motif domain containing 11	148398	-	-5.67248	-2.50398	1.82e-19	4.21e-18
PDE5A	phosphodiesterase 5A, cGMP-specific	8654	CGB-PDE, CN5A, PDE5	-5.6453	-2.49705	0	0
CNN2	calponin 2	1265	-	-5.57843	-2.47986	0	0
UACA	uveal autoantigen with coiled-coil domains and ankyrin repeats	55075	NUCLING	-5.56565	-2.47655	0	0
DHCR24	24-dehydrocholesterol reductase	1718	DCE, NBLA03646, SELADIN1, SELADIN-1	-5.54801	-2.47197	1.71e-36	7.68e-35
DUSP8	dual specificity phosphatase 8	1850	C11ORF81, HB5, HVH-5, HVH8	-5.50984	-2.46201	2.42e-16	4.65e-15
HHIP	hedgehog interacting protein	64399	HIP	-5.49855	-2.45905	2.84e-17	5.73e-16
S1PR3	sphingosine-1-phosphate receptor 3	1903	EDG-3, EDG3, LPB3, S1P3	-5.4869	-2.45599	0	0
SYNPO	synaptopodin	11346	-	-5.47986	-2.45414	1.61e-22	4.34e-21
TES	testin LIM domain protein	26136	TESS, TESS-2	-5.47125	-2.45187	0	0
MYOCD	myocardin	93649	MYCD	-5.45618	-2.44789	1.66e-11	2.28e-10
OLFM2	olfactomedin 2	93145	NOE2, NOELIN2, NOELIN2_V1, OLFC	-5.41323	-2.43649	0	0
TGM2	transglutaminase 2	7052	G-ALPHA-H, GNAH, HEL-S-45, TG2, TGC	-5.3339	-2.41519	0	0
KIRREL3	kin of IRRE like 3 (Drosophila)	84623	KIRRE, MRD4, NEPH2, PRO4502	-5.33268	-2.41486	1.63e-11	2.24e-10
FGF1	fibroblast growth factor 1 (acidic)	2246	AFGF, ECGF, ECGF-BETA, ECGFA, ECGFB, FGF-1, FGF-ALPHA, FGFA, GLIO703, HBGF-1, HBGF1	-5.29243	-2.40393	4.01e-18	8.54e-17
ATP10A	ATPase, class V, type 10A	57194	ATP10C, ATPVA, ATPVC	-5.24979	-2.39226	0	0
P3H2	prolyl 3-hydroxylase 2	55214	LEPREL1, MCVD, MLAT4	-5.1938	-2.37679	0	0
DLC1	DLC1 Rho GTPase activating protein	10395	ARHGAP7, HP, STARD12, P122-RHOGAP	-5.15731	-2.36662	0	0
CHST2	carbohydrate (N-acetylglucosamine-6-O) sulfotransferase 2	9435	C6ST, GST-2, GST2, GN6ST-1, HEL-S-75, GLCNAC6ST-1	-5.15017	-2.36462	2.15e-22	5.74e-21
ESM1	endothelial cell-specific molecule 1	11082	ENDOCAN	-5.13374	-2.36001	0	0
LIMCH1	LIM and calponin homology domains 1	22998	LIMCH1A, LMO7B	-5.12094	-2.35641	0	0
C10orf10	chromosome 10 open reading frame 10	11067	DEPP, FIG, FSEG, DEPP1	-5.09273	-2.34844	3.58e-06	2.73e-05
PGM5	phosphoglucomutase 5	5239	PGMRP	-5.09136	-2.34805	0	0
ELN	elastin	2006	SVAS, WBS, WS	-4.97088	-2.3135	0	0
LRRC32	leucine rich repeat containing 32	2615	D11S833E, GARP	-4.94791	-2.30682	2.46e-07	2.20e-06
ITGA11	integrin, alpha 11	22801	HST18964	-4.92943	-2.30142	1.13e-13	1.82e-12
TRAF1	TNF receptor-associated factor 1	7185	EBI6, MGC:10353	-4.8866	-2.28883	1.09e-38	5.17e-37
SFRP4	secreted frizzled-related protein 4	6424	FRP-4, FRPHE, SFRP-4	-4.87202	-2.28452	1.17e-14	2.00e-13
TSPAN2	tetraspanin 2	10100	NET3, TSN2, TSPAN-2	-4.75258	-2.24871	0	0
LOX	lysyl oxidase	4015	-	-4.74649	-2.24686	0	0
COLEC10	collectin sub-family member 10 (C-type lectin)	10584	CLL1	-4.71962	-2.23867	5.71e-09	6.16e-08
ZNF703	zinc finger protein 703	80139	NLZ1, ZEPPO1, ZNF503L, ZPO1	-4.66297	-2.22125	2.30e-29	8.23e-28
BNC2	basonuclin 2	54796	BSN2	-4.60998	-2.20476	0	0
TPM1	tropomyosin 1 (alpha)	7168	C15ORF13, CMD1Y, CMH3, HTM-ALPHA, LVNC9, TMSA	-4.57604	-2.1941	0	0
MURC	muscle-related coiled-coil protein	347273	CAVIN4, CAVIN-4	-4.5635	-2.19014	5.05e-36	2.23e-34
C8orf4	chromosome 8 open reading frame 4	56892	TC-1, TC1, TCIM	-4.52648	-2.17839	3.25e-10	3.92e-09
ALPK2	alpha-kinase 2	115701	HAK	-4.50701	-2.17217	0	0
METTL7A	methyltransferase like 7A	25840	AAM-B	-4.49749	-2.16912	2.00e-25	6.10e-24
ZHX3	zinc fingers and homeoboxes 3	23051	TIX1	-4.4902	-2.16678	4.56e-32	1.79e-30
SPOCD1	SPOC domain containing 1	90853	PPP1R146	-4.47036	-2.16039	9.64e-22	2.48e-20
NAP1L3	nucleosome assembly protein 1-like 3	4675	MB20, NPL3	-4.41771	-2.1433	8.19e-28	2.75e-26
PLAT	plasminogen activator, tissue	5327	T-PA, TPA	-4.3931	-2.13524	0	0
STARD13	StAR-related lipid transfer (START) domain containing 13	90627	ARHGAP37, DLC2, GT650, LINC00464	-4.3729	-2.12859	2.33e-26	7.31e-25
GXYLT2	glucoside xylosyltransferase 2	727936	GLT8D4	-4.35496	-2.12266	2.54e-37	1.17e-35
LXN	latexin	56925	ECI, TCI	-4.35493	-2.12265	1.85e-35	8.02e-34
SHROOM3	shroom family member 3	57619	APXL3, MSTP013, SHRM, SHRML	-4.35378	-2.12227	7.74e-12	1.10e-10
CACHD1	cache domain containing 1	57685	-	-4.31566	-2.10958	6.76e-15	1.17e-13
BDNF	brain-derived neurotrophic factor	627	ANON2, BULN2	-4.26226	-2.09162	1.49e-23	4.24e-22
WNT2	wingless-type MMTV integration site family member 2	7472	INT1L1, IRP	-4.22052	-2.07742	0	0
AMIGO2	adhesion molecule with Ig-like domain 2	347902	ALI1, AMIGO-2, DEGA	-4.12487	-2.04435	0	0
BDKRB2	bradykinin receptor B2	624	B2R, BK-2, BK2, BKR2, BRB2	-4.12079	-2.04292	4.37e-20	1.05e-18
ATP8B1	ATPase, aminophospholipid transporter, class I, type 8B, member 1	5205	ATPIC, BRIC, FIC1, ICP1, PFIC, PFIC1	-4.10579	-2.03766	5.15e-32	2.01e-30
TBX18	T-box 18	9096	-	-4.08558	-2.03054	1.20e-11	1.66e-10
CDX1	caudal type homeobox 1	1044	-	-4.0726	-2.02595	6.55e-05	0.000406
CH25H	cholesterol 25-hydroxylase	9023	C25H	-4.06341	-2.02269	1.19e-09	1.37e-08
PODXL	podocalyxin-like	5420	GP200, PC, PCLP, PCLP-1	-4.06152	-2.02202	1.27e-09	1.46e-08
SYT12	synaptotagmin XII	91683	SYT11, SYTXII	-4.05834	-2.02089	6.03e-05	0.000376
KCTD12	potassium channel tetramerization domain containing 12	115207	C13ORF2, PFET1, PFETIN	-4.05092	-2.01825	5.56e-08	5.42e-07
PRSS12	protease, serine, 12 (neurotrypsin, motopsin)	8492	BSSP-3, BSSP3, MRT1	-4.04167	-2.01495	0	0
MEDAG	mesenteric estrogen-dependent adipogenesis	84935	AWMS3, C13ORF33, MEDA-4, MEDA4, HAWMS3	-4.03931	-2.01411	4.98e-25	1.50e-23
NOD1	nucleotide-binding oligomerization domain containing 1	10392	CARD4, CLR7.1, NLRC1	-4.03383	-2.01215	3.04e-08	3.05e-07
ENPP1	ectonucleotide pyrophosphatase/phosphodiesterase 1	5167	ARHR2, COLED, M6S1, NPP1, NPPS, PC-1, PCA1, PDNP1	-4.03212	-2.01154	9.39e-20	2.21e-18
SEPT11	septin 11	55752	-	-4.02116	-2.00761	0	0
NNMT	nicotinamide N-methyltransferase	4837	-	-4.01394	-2.00502	0	0
AMZ1	archaelysin family metallopeptidase 1	155185	-	-3.99645	-1.99872	2.51e-11	3.39e-10
RECK	reversion-inducing-cysteine-rich protein with kazal motifs	8434	ST15	-3.99399	-1.99783	2.21e-18	4.79e-17
FAM65B	family with sequence similarity 65, member B	9750	C6ORF32, DIFF40, DIFF48, MYONAP, PL48, RIPOR2	-3.98011	-1.99281	8.55e-05	0.00052
SULT1C4	sulfotransferase family, cytosolic, 1C, member 4	27233	SULT1C, SULT1C2	-3.95742	-1.98456	9.12e-05	0.000551
CACNG4	calcium channel, voltage-dependent, gamma subunit 4	27092	-	-3.94816	-1.98118	9.24e-05	0.000557
ANGPT1	angiopoietin 1	284	AGP1, AGPT, ANG1	-3.9475	-1.98094	5.61e-16	1.05e-14
PLEKHN1	pleckstrin homology domain containing, family N member 1	84069	-	-3.94304	-1.97931	6.09e-09	6.54e-08
EGR1	early growth response 1	1958	AT225, G0S30, KROX-24, NGFI-A, TIS8, ZIF-268, ZNF225, EGR-1	-3.94212	-1.97897	1.04e-41	5.43e-40
GLIPR1	GLI pathogenesis-related 1	11010	CRISP7, GLIPR, RTVP1	-3.93906	-1.97785	0	0
TRIB2	tribbles pseudokinase 2	28951	C5FW, GS3955, TRB2	-3.93835	-1.97759	3.75e-31	1.42e-29
SLC46A3	solute carrier family 46, member 3	283537	FKSG16	-3.91025	-1.96726	3.32e-11	4.43e-10
SLC8A1	solute carrier family 8 (sodium/calcium exchanger), member 1	6546	NCX1	-3.88125	-1.95652	4.05e-05	0.00026
SLC7A2	solute carrier family 7 (cationic amino acid transporter, y+ system), member 2	6542	ATRC2, CAT2, HCAT2	-3.87501	-1.9542	3.01e-09	3.33e-08
COL8A1	collagen, type VIII, alpha 1	1295	C3ORF7	-3.86691	-1.95118	0	0
GRAMD3	GRAM domain containing 3	65983	NS3TP2, GRAMD2B	-3.84808	-1.94414	0	0
SGK1	serum/glucocorticoid regulated kinase 1	6446	SGK	-3.82909	-1.937	0	0
TEAD4	TEA domain family member 4	7004	EFTR-2, RTEF1, TCF13L1, TEF-3, TEF3, TEFR-1, HRTEF-1B	-3.80477	-1.92781	5.72e-14	9.37e-13
ZYX	zyxin	7791	ESP-2, HED-2	-3.79913	-1.92567	0	0
IGF1	insulin-like growth factor 1 (somatomedin C)	3479	IGF-I, IGF1A, IGFI	-3.79861	-1.92547	2.05e-05	0.000139
OSBPL10	oxysterol binding protein-like 10	114884	ORP10, OSBP9	-3.79461	-1.92395	1.45e-28	5.03e-27
IGFBP3	insulin-like growth factor binding protein 3	3486	BP-53, IBP3	-3.78476	-1.9202	0	0
PTRF	polymerase I and transcript release factor	284119	CAVIN, CAVIN1, CGL4, FKSG13, CAVIN-1	-3.77823	-1.91771	0	0
SYNPO2	synaptopodin 2	171024	-	-3.76798	-1.91379	7.30e-43	3.95e-41
SOCS3	suppressor of cytokine signaling 3	9021	ATOD4, CIS3, CISH3, SOCS-3, SSI-3, SSI3	-3.76683	-1.91335	1.68e-11	2.30e-10
ID1	inhibitor of DNA binding 1, dominant negative helix-loop-helix protein	3397	ID, BHLHB24	-3.76526	-1.91275	3.07e-23	8.57e-22
CALM2	calmodulin 2 (phosphorylase kinase, delta)	805	CAMII, LQT15, PHKD, PHKD2, CAM	-3.74364	-1.90444	0	0
LRRN3	leucine rich repeat neuronal 3	54674	FIGLER5, NLRR-3, NLRR3	-3.74166	-1.90368	0.000149	0.00086
ACTG1	actin gamma 1	71	ACT, ACTG, BRWS2, DFNA20, DFNA26, HEL-176	-3.7385	-1.90246	0	0
CRISPLD2	cysteine-rich secretory protein LCCL domain containing 2	83716	CRISP11, LCRISP2	-3.73438	-1.90087	3.87e-09	4.25e-08
PRSS23	protease, serine, 23	11098	SIG13, SPUVE, ZSIG13	-3.73387	-1.90067	0	0
SHB	Src homology 2 domain containing adaptor protein B	6461	BA3J10.2	-3.73071	-1.89945	1.65e-13	2.62e-12
ARHGAP31	Rho GTPase activating protein 31	57514	AOS1, CDGAP	-3.72064	-1.89555	2.50e-21	6.33e-20
DENND2A	DENN/MADD domain containing 2A	27147	FAM31D, KIAA1277	-3.71832	-1.89465	5.29e-19	1.19e-17
LDB2	LIM domain binding 2	9079	CLIM1, LDB-2, LDB1	-3.71368	-1.89285	3.96e-18	8.45e-17
PLCXD3	phosphatidylinositol-specific phospholipase C, X domain containing 3	345557	-	-3.71342	-1.89275	4.37e-15	7.67e-14
COL5A3	collagen, type V, alpha 3	50509	-	-3.69494	-1.88555	2.80e-45	1.39e-43
FRMD4A	FERM domain containing 4A	55691	FRMD4, BA295P9.4	-3.69184	-1.88434	0	0
AKAP12	A kinase (PRKA) anchor protein 12	9590	AKAP250, SSECKS	-3.68358	-1.88111	0	0
DACT3	dishevelled-binding antagonist of beta-catenin 3	147906	DAPPER3, RRR1	-3.67092	-1.87614	3.96e-07	3.45e-06
CALD1	caldesmon 1	800	CDM, H-CAD, HCAD, L-CAD, LCAD, NAG22	-3.66949	-1.87558	0	0
ITGBL1	integrin, beta-like 1 (with EGF-like repeat domains)	9358	OSCP, TIED	-3.66413	-1.87347	0	0
TUBB2A	tubulin, beta 2A class IIa	7280	CDCBM5, TUBB, TUBB2	-3.65685	-1.8706	6.46e-17	1.28e-15
MYO7B	myosin VIIB	4648	-	-3.65239	-1.86884	1.69e-05	0.000116
JAK3	Janus kinase 3	3718	JAK-3, JAK3_HUMAN, JAKL, L-JAK, LJAK	-3.64452	-1.86573	5.34e-08	5.22e-07
SLC16A7	solute carrier family 16 (monocarboxylate transporter), member 7	9194	MCT2	-3.62648	-1.85857	3.88e-42	2.05e-40
FGF5	fibroblast growth factor 5	2250	HBGF-5, SMAG-82, TCMGLY	-3.62424	-1.85768	1.22e-27	4.04e-26
C9orf47	chromosome 9 open reading frame 47	286223	C9ORF108, BA791O21.3	-3.61789	-1.85515	5.24e-05	0.00033
AQP3	aquaporin 3 (Gill blood group)	360	AQP-3, GIL	-3.61479	-1.85391	0.000259	0.001418
GAP43	growth associated protein 43	2596	B-50, PP46	-3.61416	-1.85366	0	0
RIMS1	regulating synaptic membrane exocytosis 1	22999	CORD7, RAB3IP2, RIM, RIM1	-3.59295	-1.84517	1.25e-05	8.79e-05
EDN1	endothelin 1	1906	ARCND3, ET1, HDLCQ7, PPET1, QME, EDN	-3.59201	-1.84479	0.00024	0.001321
ADAMTS12	ADAM metallopeptidase with thrombospondin type 1 motif, 12	81792	PRO4389	-3.54887	-1.82736	2.69e-07	2.39e-06
KIAA1755	KIAA1755	85449	-	-3.5389	-1.8233	0	0
GAS1	growth arrest-specific 1	2619	-	-3.53873	-1.82323	3.47e-20	8.38e-19
DAAM2	dishevelled associated activator of morphogenesis 2	23500	DJ90A20A.1	-3.51684	-1.81428	1.57e-27	5.18e-26
ACKR4	atypical chemokine receptor 4	51554	CC-CKR-11, CCR-11, CCR10, CCR11, CCRL1, CCX CKR, CCX-CKR, CKR-11, PPR1, VSHK1	-3.51199	-1.81229	3.27e-21	8.24e-20
JADE1	jade family PHD finger 1	79960	PHF17	-3.50212	-1.80823	0	0
DOC2B	double C2-like domains, beta	8447	DOC2BL	-3.49982	-1.80728	7.78e-05	0.000475
RASSF4	Ras association (RalGDS/AF-6) domain family member 4	83937	AD037	-3.49197	-1.80404	1.78e-08	1.82e-07
ARHGAP18	Rho GTPase activating protein 18	93663	MACGAP, SENEX, BA307O14.2	-3.48839	-1.80256	1.42e-17	2.93e-16
KRT80	keratin 80, type II	144501	KB20	-3.47996	-1.79907	0.00031	0.001674
ADAM19	ADAM metallopeptidase domain 19	8728	FKSG34, MADDAM, MLTNB	-3.46765	-1.79396	0	0
GAL	galanin/GMAP prepropeptide	51083	GAL-GMAP, GALN, GLNN, GMAP	-3.45736	-1.78967	3.75e-09	4.12e-08
CNN3	calponin 3, acidic	1266	-	-3.45726	-1.78963	0	0
WNT11	wingless-type MMTV integration site family, member 11	7481	HWNT11	-3.44222	-1.78334	9.00e-42	4.69e-40
ACAP3	ArfGAP with coiled-coil, ankyrin repeat and PH domains 3	116983	CENTB5	-3.42542	-1.77628	0	0
COMP	cartilage oligomeric matrix protein	1311	EDM1, EPD1, MED, PSACH, THBS5	-3.42164	-1.77469	2.42e-10	2.97e-09
CSRP1	cysteine and glycine-rich protein 1	1465	CRP, CRP1, CSRP, CYRP, D1S181E, HEL-141	-3.40707	-1.76853	0	0
CEBPD	CCAAT/enhancer binding protein (C/EBP), delta	1052	C/EBP-DELTA, CELF, CRP3, NF-IL6-BETA	-3.40416	-1.7673	0.000103	0.000619
THSD4	thrombospondin, type I, domain containing 4	79875	ADAMTSL-6, ADAMTSL6, FVSY9334, PRO34005	-3.39747	-1.76446	2.35e-35	1.01e-33
PPP1R13L	protein phosphatase 1, regulatory subunit 13 like	10848	IASPP, NKIP1, RAI, RAI4	-3.39307	-1.76259	1.03e-38	4.89e-37
SEC14L2	SEC14-like lipid binding 2	23541	C22ORF6, SPF, TAP, TAP1	-3.38482	-1.75908	3.85e-41	1.94e-39
XYLT1	xylosyltransferase I	64131	DBQD2, PXYLT1, XT-I, XT1, XTI, XYLTI	-3.38292	-1.75827	0	0
PLCXD2	phosphatidylinositol-specific phospholipase C, X domain containing 2	257068	-	-3.37458	-1.75471	2.39e-19	5.50e-18
ACTC1	actin, alpha, cardiac muscle 1	70	ACTC, ASD5, CMD1R, CMH11, LVNC4	-3.35007	-1.74419	0.000583	0.002939
PTX3	pentraxin 3, long	5806	TNFAIP5, TSG-14	-3.34895	-1.74371	1.28e-07	1.18e-06
TIAM1	T-cell lymphoma invasion and metastasis 1	7074	-	-3.33977	-1.73975	6.84e-08	6.60e-07
ADAMTS1	ADAM metallopeptidase with thrombospondin type 1 motif, 1	9510	C3-C5, METH1	-3.33646	-1.73832	0	0
GRHL1	grainyhead-like transcription factor 1	29841	LBP32, MGR, NH32, TFCP2L2	-3.32515	-1.73342	1.37e-15	2.49e-14
DHCR7	7-dehydrocholesterol reductase	1717	SLOS	-3.32299	-1.73248	2.65e-07	2.36e-06
NR4A1	nuclear receptor subfamily 4, group A, member 1	3164	GFRP1, HMR, N10, NAK-1, NGFIB, NP10, NUR77, TR3	-3.3133	-1.72827	5.30e-11	6.89e-10
PAG1	phosphoprotein membrane anchor with glycosphingolipid microdomains 1	55824	CBP, PAG	-3.31298	-1.72813	8.21e-32	3.18e-30
LMO7	LIM domain 7	4008	FBX20, FBXO20, LOMP	-3.31218	-1.72778	0	0
GLIPR2	GLI pathogenesis-related 2	152007	C9ORF19, GAPR-1, GAPR1	-3.31209	-1.72774	0	0
SGK223	homolog of rat pragma of Rnd2	157285	PRAGMIN, PRAG1	-3.30308	-1.72381	5.26e-07	4.52e-06
SRF	serum response factor	6722	MCM1	-3.29857	-1.72184	0	0
MARCH4	membrane-associated ring finger (C3HC4) 4, E3 ubiquitin protein ligase	57574	MARCH-IV, RNF174	-3.29256	-1.71921	3.12e-08	3.12e-07
THY1	Thy-1 cell surface antigen	7070	CD90, CDW90	-3.29112	-1.71858	0	0
JPH2	junctophilin 2	57158	CMH17, JP-2, JP2	-3.29105	-1.71855	0.000645	0.003218
EPB41L2	erythrocyte membrane protein band 4.1-like 2	2037	4.1-G, 4.1G	-3.2857	-1.7162	0	0
LRRC16A	leucine rich repeat containing 16A	55604	CARMIL, CARMIL1, CARMIL1A, LRRC16, DJ501N12.1, DJ501N12.5	-3.28244	-1.71477	4.26e-17	8.52e-16
GPR1	G protein-coupled receptor 1	2825	-	-3.27547	-1.7117	1.24e-21	3.19e-20
SNAI1	snail family zinc finger 1	6615	SLUGH2, SNA, SNAH, SNAIL, SNAIL1, DJ710H13.1	-3.26269	-1.70606	2.74e-38	1.28e-36
PLAU	plasminogen activator, urokinase	5328	ATF, BDPLT5, QPD, UPA, URK, U-PA, PLAU (UPA)	-3.26201	-1.70576	1.83e-14	3.08e-13
KCNS3	potassium voltage-gated channel, modifier subfamily S, member 3	3790	KV9.3	-3.25645	-1.7033	1.56e-12	2.31e-11
SCLT1	sodium channel and clathrin linker 1	132320	CAP-1A, CAP1A	-3.24611	-1.69871	2.03e-05	0.000137
IL21R	interleukin 21 receptor	50615	CD360, NILR	-3.225	-1.6893	0.000119	0.000701
PDLIM4	PDZ and LIM domain 4	8572	RIL	-3.22388	-1.6888	6.04e-24	1.74e-22
TRIB1	tribbles pseudokinase 1	10221	C8FW, GIG-2, GIG2, SKIP1, TRB-1, TRB1	-3.20279	-1.67933	2.30e-39	1.12e-37
SEMA3C	sema domain, immunoglobulin domain (Ig), short basic domain, secreted, (semaphorin) 3C	10512	SEMAE, SEME	-3.19784	-1.6771	0	0
FGD4	FYVE, RhoGEF and PH domain containing 4	121512	CMT4H, FRABP, ZFYVE6	-3.19767	-1.67702	7.49e-15	1.30e-13
IER3	immediate early response 3	8870	DIF-2, DIF2, GLY96, IEX-1, IEX-1L, IEX1, PRG1	-3.19616	-1.67634	0.000222	0.001236
STMND1	stathmin domain containing 1	401236	-	-3.19499	-1.67581	0.00063	0.00315
ACTB	actin, beta	60	BETA ACTIN, BRWS1, PS1TP5BP1	-3.19488	-1.67576	0	0
NFKBIZ	nuclear factor of kappa light polypeptide gene enhancer in B-cells inhibitor, zeta	64332	IKBZ, INAP, MAIL	-3.19215	-1.67453	1.70e-10	2.12e-09
UHRF1	ubiquitin-like with PHD and ring finger domains 1	29128	ICBP90, NP95, RNF106, HNP95, HUHRF1, HUNP95	-3.18312	-1.67044	0.000978	0.004672
DPF3	D4, zinc and double PHD fingers, family 3	8110	BAF45C, CERD4	-3.17301	-1.66585	1.26e-06	1.03e-05
DISC1	disrupted in schizophrenia 1	27185	C1ORF136, SCZD9	-3.16975	-1.66437	3.99e-08	3.96e-07
NFATC2	nuclear factor of activated T-cells, cytoplasmic, calcineurin-dependent 2	4773	NFAT1, NFATP	-3.16501	-1.66221	1.58e-05	0.000109
DNAJB5	DnaJ (Hsp40) homolog, subfamily B, member 5	25822	HSC40	-3.16418	-1.66183	5.68e-10	6.72e-09
ITGB8	integrin, beta 8	3696	-	-3.15323	-1.65683	7.01e-18	1.48e-16
C8orf34	chromosome 8 open reading frame 34	116328	VEST-1, VEST1	-3.14592	-1.65348	0.001094	0.005148
JUP	junction plakoglobin	3728	ARVD12, CTNNG, DP3, DPIII, PDGB, PKGB	-3.14347	-1.65236	1.12e-08	1.18e-07
SPARC	secreted protein, acidic, cysteine-rich (osteonectin)	6678	BM-40, ON	-3.14117	-1.6513	0	0
LIMK2	LIM domain kinase 2	3985	-	-3.14043	-1.65096	4.61e-28	1.57e-26
ARHGAP33	Rho GTPase activating protein 33	115703	NOMA-GAP, SNX26, TCGAP	-3.1399	-1.65072	3.42e-06	2.62e-05
ITGA1	integrin, alpha 1	3672	CD49A, VLA1	-3.13549	-1.64869	1.32e-31	5.07e-30
EYA2	EYA transcriptional coactivator and phosphatase 2	2139	EAB1	-3.13364	-1.64784	1.72e-06	1.38e-05
ACTN1	actinin, alpha 1	87	BDPLT15	-3.11625	-1.63981	0	0
GRK5	G protein-coupled receptor kinase 5	2869	GPRK5	-3.11577	-1.63959	2.44e-14	4.08e-13
CTHRC1	collagen triple helix repeat containing 1	115908	-	-3.11066	-1.63722	0	0
ACAT2	acetyl-CoA acetyltransferase 2	39	-	-3.10924	-1.63656	4.18e-09	4.56e-08
SAMD5	sterile alpha motif domain containing 5	389432	DJ875H10.1	-3.09672	-1.63074	1.60e-05	0.000111
MYH9	myosin, heavy chain 9, non-muscle	4627	BDPLT6, DFNA17, EPSTS, FTNS, MHA, NMHC-II-A, NMMHC-IIA, NMMHCA	-3.09279	-1.62891	0	0
MYADM	myeloid-associated differentiation marker	91663	SB135	-3.07823	-1.6221	2.00e-42	1.06e-40
NALCN	sodium leak channel, non selective	259232	CLIFAHDD, CANION, IHPRF, INNFD, VGCNL1, BA430M15.1	-3.0774	-1.62171	2.28e-07	2.05e-06
KCNS2	potassium voltage-gated channel, modifier subfamily S, member 2	3788	KV9.2	-3.07309	-1.61969	1.30e-07	1.21e-06
XAF1	XIAP associated factor 1	54739	BIRC4BP, HSXIAPAF1, XIAPAF1	-3.0719	-1.61913	1.40e-45	7.29e-44
SPON2	spondin 2, extracellular matrix protein	10417	DIL-1, DIL1, M-SPONDIN, MINDIN	-3.06915	-1.61784	0	0
PALM2	paralemmin 2	114299	AKAP2	-3.06902	-1.61778	2.81e-08	2.82e-07
PCBP4	poly(rC) binding protein 4	57060	CBP, LIP4, MCG10	-3.06583	-1.61628	3.41e-23	9.49e-22
CDC42EP2	CDC42 effector protein (Rho GTPase binding) 2	10435	BORG1, CEP2	-3.06097	-1.61399	1.86e-11	2.53e-10
SLC9A3R2	solute carrier family 9, subfamily A (NHE3, cation proton antiporter 3), member 3 regulator 2	9351	E3KARP, NHE3RF2, NHERF-2, NHERF2, OCTS2, SIP-1, SIP1, TKA-1	-3.05993	-1.6135	1.58e-20	3.87e-19
VIT	vitrin	5212	-	-3.05756	-1.61238	2.38e-20	5.78e-19
HR	hair growth associated	55806	ALUNC, AU, HSA277165, HYPT4, MUHH, MUHH1	-3.05544	-1.61138	0.000108	0.000644
SMTN	smoothelin	6525	-	-3.0432	-1.60559	0	0
TBC1D10A	TBC1 domain family, member 10A	83874	EPI64, TBC1D10, DJ130H16.1, DJ130H16.2	-3.03507	-1.60173	7.07e-08	6.80e-07
FOSB	FBJ murine osteosarcoma viral oncogene homolog B	2354	AP-1, G0S3, GOS3, GOSB	-3.03494	-1.60167	0.0005	0.002564
PDLIM1	PDZ and LIM domain 1	9124	CLIM1, CLP-36, CLP36, HEL-S-112, HCLIM1	-3.03265	-1.60058	1.04e-17	2.16e-16
OMD	osteomodulin	4958	OSAD, SLRR2C	-3.02893	-1.59881	4.31e-11	5.68e-10
PDLIM7	PDZ and LIM domain 7 (enigma)	9260	LMP1, LMP3	-3.02801	-1.59837	0	0
TUBA1A	tubulin, alpha 1a	7846	B-ALPHA-1, LIS3, TUBA3	-3.02331	-1.59613	0	0
MICAL3	microtubule associated monooxygenase, calponin and LIM domain containing 3	57553	MICAL-3	-3.01758	-1.59339	0	0
SMURF2	SMAD specific E3 ubiquitin protein ligase 2	64750	-	-2.99188	-1.58105	0	0
FGF7	fibroblast growth factor 7	2252	HBGF-7, KGF	-2.98725	-1.57882	5.04e-28	1.71e-26
PDZRN3	PDZ domain containing ring finger 3	23024	LNX3, SEMACAP3, SEMCAP3	-2.9857	-1.57807	5.42e-11	7.05e-10
ANGPTL4	angiopoietin-like 4	51129	ARP4, FIAF, HARP, HFARP, NL2, PGAR, TGQTL, UNQ171, PP1158	-2.97781	-1.57425	1.29e-34	5.44e-33
CD24	CD24 molecule	100133941	CD24A	-2.97566	-1.57321	0.000125	0.000737
MEIS1	Meis homeobox 1	4211	-	-2.97358	-1.5722	0	0
ID3	inhibitor of DNA binding 3, dominant negative helix-loop-helix protein	3399	HEIR-1, BHLHB25	-2.97034	-1.57063	8.52e-05	0.000518
PRICKLE1	prickle homolog 1	144165	EPM1B, RILP	-2.96722	-1.56911	0	0
MYLK	myosin light chain kinase	4638	AAT7, KRP, MLCK, MLCK1, MLCK108, MLCK210, MSTP083, MYLK1, SMMLCK	-2.95052	-1.56097	1.30e-43	7.25e-42
CPED1	cadherin-like and PC-esterase domain containing 1	79974	C7ORF58	-2.94997	-1.5607	6.65e-19	1.49e-17
OLFML2A	olfactomedin-like 2A	169611	PRO34319	-2.94987	-1.56065	0	0
TMEM173	transmembrane protein 173	340061	ERIS, MITA, MPYS, NET23, SAVI, STING, HMITA, HSTING	-2.94613	-1.55882	3.46e-20	8.35e-19
MYL9	myosin, light chain 9, regulatory	10398	LC20, MLC-2C, MLC2, MRLC1, MYRL2	-2.9448	-1.55817	0	0
PROC	protein C (inactivator of coagulation factors Va and VIIIa)	5624	APC, PC, PROC1, THPH3, THPH4	-2.94011	-1.55587	4.39e-07	3.81e-06
RGS4	regulator of G-protein signaling 4	5999	RGP4, SCZD9	-2.92529	-1.54858	0.001643	0.007409
SCN7A	sodium channel, voltage gated, type VII alpha subunit	6332	NAG, NAV2.1, NAV2.2, SCN6A	-2.92077	-1.54635	1.40e-35	6.09e-34
UVRAG	UV radiation resistance associated	7405	DHTX, VPS38, P63	-2.9199	-1.54592	8.16e-22	2.11e-20
SIGLEC15	sialic acid binding Ig-like lectin 15	284266	CD33L3, HST1361, SIGLEC-15	-2.91479	-1.54339	0.000415	0.002172
VASH2	vasohibin 2	79805	-	-2.91093	-1.54148	2.58e-06	2.02e-05
EPHB3	EPH receptor B3	2049	ETK2, HEK2, TYRO6	-2.90855	-1.5403	2.44e-16	4.68e-15
PLCE1	phospholipase C, epsilon 1	51196	NPHS3, PLCE, PPLC	-2.8965	-1.53431	4.55e-09	4.95e-08
STRA6	stimulated by retinoic acid 6	64220	MCOPCB8, MCOPS9, PP14296	-2.89363	-1.53288	0.001751	0.007838
CTPS1	CTP synthase 1	1503	CTPS, IMD24	-2.87446	-1.52329	1.26e-41	6.52e-40
ST5	suppression of tumorigenicity 5	6764	DENND2B, HTS1, P126	-2.87261	-1.52236	0	0
MMP19	matrix metallopeptidase 19	4327	MMP18, RASI-1	-2.87217	-1.52214	1.26e-21	3.21e-20
MKL1	megakaryoblastic leukemia (translocation) 1	57591	BSAC, MAL, MRTF-A	-2.8668	-1.51944	0	0
AGTR1	angiotensin II receptor, type 1	185	AG2S, AGTR1B, AT1, AT1AR, AT1B, AT1BR, AT1R, AT2R1, HAT1R	-2.86324	-1.51765	4.53e-08	4.47e-07
DUSP16	dual specificity phosphatase 16	80824	MKP-7, MKP7	-2.86247	-1.51726	4.68e-07	4.04e-06
IDH2	isocitrate dehydrogenase 2 (NADP+), mitochondrial	3418	D2HGA2, ICD-M, IDH, IDHM, IDP, IDPM, MNADP-IDH	-2.84607	-1.50897	6.57e-13	9.98e-12
PRADC1	protease-associated domain containing 1	84279	C2ORF7, PAP21	-2.84412	-1.50798	2.26e-06	1.78e-05
ACOX3	acyl-CoA oxidase 3, pristanoyl	8310	-	-2.8388	-1.50528	2.23e-20	5.43e-19
ADCY9	adenylate cyclase 9	115	AC9	-2.83758	-1.50466	1.03e-19	2.40e-18
GADD45B	growth arrest and DNA-damage-inducible, beta	4616	GADD45BETA, MYD118	-2.83449	-1.50309	0	0
ANKRD13A	ankyrin repeat domain 13A	88455	ANKRD13, NY-REN-25	-2.8328	-1.50223	8.10e-27	2.59e-25
HBB	hemoglobin, beta	3043	CD113T-C, BETA-GLOBIN	-2.82905	-1.50032	0.002815	0.011907
SCIN	scinderin	85477	-	-2.82817	-1.49987	1.46e-34	6.11e-33
PUSL1	pseudouridylate synthase-like 1	126789	-	-2.82173	-1.49658	2.02e-09	2.27e-08
TMEM217	transmembrane protein 217	221468	C6ORF128, DJ355M6.2	-2.81991	-1.49565	1.40e-17	2.89e-16
LOXL4	lysyl oxidase-like 4	84171	LOXC	-2.81745	-1.49439	1.26e-44	7.12e-43
TSPAN13	tetraspanin 13	27075	NET-6, NET6, TM4SF13	-2.81327	-1.49225	3.56e-22	9.35e-21
NDC80	NDC80 kinetochore complex component	10403	HEC, HEC1, HSHEC1, KNTC2, TID3, HSNDC80	-2.80414	-1.48756	0.003301	0.013722
TEK	TEK tyrosine kinase, endothelial	7010	CD202B, TIE-2, TIE2, VMCM, VMCM1	-2.80317	-1.48706	1.36e-18	3.01e-17
TEX29	testis expressed 29	121793	C13ORF16, BA474D23.1	-2.79661	-1.48368	0.000411	0.002158
FLNC	filamin C, gamma	2318	ABP-280, ABP280A, ABPA, ABPL, FLN2, MFM5, MPD4	-2.79185	-1.48122	0	0
ARHGAP29	Rho GTPase activating protein 29	9411	PARG1	-2.7886	-1.47954	5.60e-13	8.54e-12
PRDM16	PR domain containing 16	63976	CMD1LL, LVNC8, MEL1, PFM13	-2.77987	-1.47502	1.93e-07	1.75e-06
IL6	interleukin 6	3569	BSF2, HGF, HSF, IFNB2, IL-6	-2.77978	-1.47497	5.22e-06	3.90e-05
ENG	endoglin	2022	END, HHT1, ORW1	-2.77745	-1.47376	0	0
TMEFF1	transmembrane protein with EGF-like and two follistatin-like domains 1	8577	C9ORF2, CT120.1, H7365, TR-1	-2.77683	-1.47344	0.003697	0.015127
PCDH9	protocadherin 9	5101	-	-2.77643	-1.47323	1.03e-23	2.94e-22
TUBB6	tubulin, beta 6 class V	84617	HST1601, TUBB-5	-2.76815	-1.46892	0	0
PDC	phosducin	5132	MEKA, PHD, PHLOP, PHLP	-2.76809	-1.46889	0.002334	0.010109
CHST6	carbohydrate (N-acetylglucosamine 6-O) sulfotransferase 6	4166	MCDC1	-2.76763	-1.46865	7.85e-05	0.000478
GUCY1A2	guanylate cyclase 1, soluble, alpha 2	2977	GC-SA2, GUC1A2	-2.76278	-1.46612	1.00e-05	7.18e-05
ARL15	ADP-ribosylation factor-like 15	54622	ARFRP2	-2.75559	-1.46236	1.77e-37	8.15e-36
ASF1B	anti-silencing function 1B histone chaperone	55723	CIA-II	-2.75288	-1.46094	0.003231	0.013458
SPEG	SPEG complex locus	10290	APEG-1, APEG1, BPEG, CNM5, SPEGALPHA, SPEGBETA	-2.74404	-1.4563	0	0
MTMR1	myotubularin related protein 1	8776	-	-2.7417	-1.45507	9.31e-28	3.12e-26
DSP	desmoplakin	1832	DCWHKTA, DP, DPI, DPII	-2.73858	-1.45343	0	0
LOXL2	lysyl oxidase-like 2	4017	LOR2, WS9-14	-2.73627	-1.45221	0	0
GAS6	growth arrest-specific 6	2621	AXLLG, AXSF	-2.72688	-1.44725	2.64e-25	7.99e-24
AIF1L	allograft inflammatory factor 1-like	83543	C9ORF58, IBA2	-2.72627	-1.44693	1.60e-05	0.00011
LGR4	leucine-rich repeat containing G protein-coupled receptor 4	55366	BNMD17, GPR48	-2.72267	-1.44502	0	0
TGFB1I1	transforming growth factor beta 1 induced transcript 1	7041	ARA55, HIC-5, HIC5, TSC-5	-2.71665	-1.44183	0	0
TIMP3	TIMP metallopeptidase inhibitor 3	7078	HSMRK222, K222, K222TA2, SFD	-2.7137	-1.44026	0	0
PXDC1	PX domain containing 1	221749	C6ORF145	-2.69916	-1.43251	5.56e-24	1.61e-22
CLTB	clathrin, light chain B	1212	LCB	-2.6969	-1.4313	4.07e-16	7.69e-15
LRCH4	leucine-rich repeats and calponin homology (CH) domain containing 4	4034	LRN, LRRN1, LRRN4, PP14183	-2.6912	-1.42825	1.00e-09	1.16e-08
GCNT1	glucosaminyl (N-acetyl) transferase 1, core 2	2650	C2GNT, C2GNT-L, C2GNT1, G6NT, NACGT2, NAGCT2	-2.69057	-1.42791	6.41e-09	6.87e-08
PAQR4	progestin and adipoQ receptor family member IV	124222	-	-2.68717	-1.42609	9.22e-09	9.74e-08
PIK3IP1	phosphoinositide-3-kinase interacting protein 1	113791	HGFL, HHGFL(S)	-2.68706	-1.42603	1.52e-08	1.57e-07
JUNB	jun B proto-oncogene	3726	AP-1	-2.68022	-1.42235	0	0
AMOTL2	angiomotin like 2	51421	LCCP	-2.67869	-1.42153	8.44e-16	1.56e-14
PLD1	phospholipase D1, phosphatidylcholine-specific	5337	-	-2.6784	-1.42137	4.77e-05	0.000302
BAALC	brain and acute leukemia, cytoplasmic	79870	-	-2.67248	-1.41818	3.54e-07	3.11e-06
PNMAL1	paraneoplastic Ma antigen family-like 1	55228	-, PNMA8A	-2.67167	-1.41774	7.04e-10	8.27e-09
MCAM	melanoma cell adhesion molecule	4162	CD146, MUC18	-2.66989	-1.41678	2.16e-10	2.66e-09
SDC3	syndecan 3	9672	SDCN, SYND3	-2.6698	-1.41673	0	0
EGR2	early growth response 2	1959	EGR-2, AT591, CMT1D, CMT4E, KROX20	-2.66817	-1.41585	2.19e-31	8.37e-30
SGMS2	sphingomyelin synthase 2	166929	SMS2	-2.66593	-1.41464	1.07e-10	1.35e-09
TRHDE	thyrotropin-releasing hormone degrading enzyme	29953	PAP-II, PGPEP2, TRH-DE	-2.66421	-1.41371	1.41e-25	4.34e-24
SLC6A7	solute carrier family 6 (neurotransmitter transporter), member 7	6534	PROT	-2.66228	-1.41266	0.003639	0.014964
CSRP2	cysteine and glycine-rich protein 2	1466	CRP2, LMO5, SMLIM	-2.65235	-1.40727	2.95e-34	1.22e-32
NES	nestin	10763	NBLA00170	-2.6442	-1.40283	0	0
CDH11	cadherin 11, type 2, OB-cadherin (osteoblast)	1009	CAD11, CDHOB, OB, OSF-4	-2.64136	-1.40128	0	0
LOXL1	lysyl oxidase-like 1	4016	LOL, LOXL	-2.62876	-1.39438	2.30e-32	9.09e-31
LRIG3	leucine-rich repeats and immunoglobulin-like domains 3	121227	LIG3	-2.62835	-1.39416	0	0
GPR39	G protein-coupled receptor 39	2863	-	-2.62832	-1.39414	0.0022	0.009584
IVNS1ABP	influenza virus NS1A binding protein	10625	FLARA3, HSPC068, KLHL39, ND1, NS-1, NS1-BP, NS1BP	-2.62459	-1.39209	0	0
FHL3	four and a half LIM domains 3	2275	SLIM2	-2.62444	-1.39201	2.67e-27	8.72e-26
UAP1	UDP-N-acetylglucosamine pyrophosphorylase 1	6675	AGX, AGX1, AGX2, SPAG2	-2.61854	-1.38876	2.63e-27	8.62e-26
ADGRG6	adhesion G protein-coupled receptor G6	57211	APG1, DREG, GPR126, PS1TP2, VIGR	-2.61538	-1.38702	0.005802	0.022499
ZNF804A	zinc finger protein 804A	91752	C2ORF10	-2.61076	-1.38447	4.36e-15	7.65e-14
ADD3	adducin 3 (gamma)	120	ADDL	-2.60761	-1.38273	0	0
INA	internexin neuronal intermediate filament protein, alpha	9118	NEF5, NF-66, TXBP-1	-2.60631	-1.38201	2.68e-08	2.70e-07
MAMLD1	mastermind-like domain containing 1	10046	CG1, CXORF6, F18, HYSP2	-2.60431	-1.3809	3.37e-22	8.87e-21
ZNF827	zinc finger protein 827	152485	-	-2.60249	-1.37989	2.01e-20	4.89e-19
DRP2	dystrophin related protein 2	1821	DRP-2	-2.59586	-1.37621	0.000557	0.002821
RCAN1	regulator of calcineurin 1	1827	ADAPT78, CSP1, DSC1, DSCR1, MCIP1, RCN1	-2.5958	-1.37618	3.22e-19	7.36e-18
GDF6	growth differentiation factor 6	392255	BMP-13, BMP13, CDMP2, KFM, KFS, KFS1, KFSL, LCA17, MCOP4, MCOPCB6, SCDO4, SGM1	-2.59291	-1.37457	0.001107	0.0052
C17orf107	chromosome 17 open reading frame 107	100130311	-	-2.58869	-1.37222	0.000629	0.003146
SNCAIP	synuclein, alpha interacting protein	9627	SYPH1, SPH1	-2.58852	-1.37213	1.71e-07	1.56e-06
XDH	xanthine dehydrogenase	7498	XO, XOR	-2.58806	-1.37187	0.005984	0.023107
ND6	NADH dehydrogenase, subunit 6 (complex I)	4541	MTND6, MT-ND6	-2.58566	-1.37053	3.16e-19	7.22e-18
NPM3	nucleophosmin/nucleoplasmin 3	10360	PORMIN, TMEM123	-2.57236	-1.36309	1.47e-15	2.67e-14
DBNDD1	dysbindin (dystrobrevin binding protein 1) domain containing 1	79007	-	-2.57059	-1.3621	3.17e-06	2.45e-05
ARID5B	AT rich interactive domain 5B (MRF1-like)	84159	DESRT, MRF-2, MRF2	-2.57004	-1.36179	0	0
HSPB7	heat shock 27kDa protein family, member 7 (cardiovascular)	27129	CVHSP	-2.56974	-1.36162	2.64e-10	3.22e-09
CTNNAL1	catenin (cadherin-associated protein), alpha-like 1	8727	ACRP, CLLP, ALPHA-CATU	-2.56212	-1.35734	5.32e-12	7.64e-11
FOXP1	forkhead box P1	27086	12CC4, HSPC215, MFH, QRF1, HFKH1B	-2.5606	-1.35648	0	0
TAX1BP3	Tax1 (human T-cell leukemia virus type I) binding protein 3	30851	TIP-1	-2.55719	-1.35456	4.15e-14	6.86e-13
RTKN2	rhotekin 2	219790	PLEKHK1, BA531F24.1	-2.5559	-1.35383	3.70e-08	3.68e-07
C15orf59	chromosome 15 open reading frame 59	388135	-	-2.55436	-1.35296	2.32e-08	2.36e-07
KIF26B	kinesin family member 26B	55083	-	-2.55386	-1.35268	5.89e-21	1.47e-19
PKIG	protein kinase (cAMP-dependent, catalytic) inhibitor gamma	11142	PKI-GAMMA	-2.54847	-1.34963	1.88e-22	5.02e-21
PKMYT1	protein kinase, membrane associated tyrosine/threonine 1	9088	MYT1, PPP1R126	-2.54504	-1.34769	0.003234	0.013466
EHD1	EH-domain containing 1	10938	H-PAST, HPAST1, PAST, PAST1	-2.5394	-1.34449	5.75e-29	2.03e-27
TRIL	TLR4 interactor with leucine-rich repeats	9865	-	-2.53684	-1.34303	0.006897	0.026155
FAM188B	family with sequence similarity 188, member B	84182	C7ORF67, MINDY4	-2.53383	-1.34132	0.007813	0.029059
TRPC6	transient receptor potential cation channel, subfamily C, member 6	7225	FSGS2, TRP6	-2.53358	-1.34118	0.006091	0.023493
SYT16	synaptotagmin XVI	83851	CHR14SYT, SYT14L, STREP14, SYT14R, YT14R	-2.53353	-1.34115	0.005646	0.021966
MSMO1	methylsterol monooxygenase 1	6307	DESP4, ERG25, SC4MOL	-2.53236	-1.34048	4.38e-05	0.000279
DAPK3	death-associated protein kinase 3	1613	DLK, ZIP, ZIPK	-2.53188	-1.34021	3.03e-26	9.46e-25
EPHA2	EPH receptor A2	1969	ARCC2, CTPA, CTPP1, CTRCT6, ECK	-2.52801	-1.338	6.74e-07	5.74e-06
EVA1A	eva-1 homolog A (C. elegans)	84141	FAM176A, TMEM166	-2.51682	-1.3316	3.80e-11	5.04e-10
PRDM6	PR domain containing 6	93166	-	-2.51431	-1.33016	5.43e-05	0.000341
ACSL4	acyl-CoA synthetase long-chain family member 4	2182	ACS4, FACL4, LACS4, MRX63, MRX68	-2.51385	-1.3299	1.36e-29	4.91e-28
COLGALT2	collagen beta(1-O)galactosyltransferase 2	23127	C1ORF17, GLT25D2	-2.51279	-1.32929	1.64e-07	1.50e-06
FSTL3	follistatin-like 3 (secreted glycoprotein)	10272	FLRG, FSRP	-2.51256	-1.32916	3.35e-43	1.83e-41
KANK1	KN motif and ankyrin repeat domains 1	23189	ANKRD15, CPSQ2, KANK	-2.50832	-1.32672	0	0
PER2	period circadian clock 2	8864	FASPS, FASPS1	-2.50774	-1.32639	0.000677	0.003359
MAML2	mastermind-like transcriptional coactivator 2	84441	MAM-3, MAM2, MAM3, MLL-MAML2	-2.50621	-1.32551	1.17e-32	4.69e-31
PARD3B	par-3 family cell polarity regulator beta	117583	ALS2CR19, PAR3B, PAR3L, PAR3BETA	-2.50269	-1.32348	7.05e-08	6.79e-07
LRRFIP1	leucine rich repeat (in FLII) interacting protein 1	9208	FLAP-1, FLAP1, FLIIAP1, GCF-2, GCF2, HUFI-1, TRIP	-2.50231	-1.32326	1.30e-42	6.98e-41
FOS	FBJ murine osteosarcoma viral oncogene homolog	2353	AP-1, C-FOS, P55	-2.4995	-1.32164	0.006471	0.024798
GATA6	GATA binding protein 6	2627	-	-2.49848	-1.32105	6.35e-34	2.61e-32
MEGF6	multiple EGF-like-domains 6	1953	EGFL3	-2.49841	-1.32101	2.16e-17	4.39e-16
SRPX2	sushi-repeat containing protein, X-linked 2	27286	BPP, CBPS, PMGX, RESDX, SRPUL	-2.49824	-1.32091	8.12e-32	3.15e-30
RAB30	RAB30, member RAS oncogene family	27314	-	-2.49732	-1.32038	3.00e-38	1.41e-36
TAL1	T-cell acute lymphocytic leukemia 1	6886	SCL, TCL5, BHLHA17, TAL-1	-2.49626	-1.31977	0.005304	0.020806
WISP2	WNT1 inducible signaling pathway protein 2	8839	CCN5, CT58, CTGF-L	-2.49374	-1.31831	5.04e-10	6.01e-09
CCDC80	coiled-coil domain containing 80	151887	DRO1, SSG1, URB, OKURIBIN	-2.49296	-1.31786	0	0
SAMD4A	sterile alpha motif domain containing 4A	23034	SAMD4, SMAUG, SMAUG1, SMG, SMGA	-2.48723	-1.31454	0	0
ERCC6	excision repair cross-complementation group 6	2074	ARMD5, CKN2, COFS, COFS1, CSB, RAD26, UVSS1	-2.48406	-1.3127	8.19e-18	1.71e-16
ZNF423	zinc finger protein 423	23090	EBFAZ, JBTS19, NPHP14, OAZ, ROAZ, ZFP423, ZFP104, HOAZ	-2.48167	-1.31131	1.42e-11	1.95e-10
LTBP2	latent transforming growth factor beta binding protein 2	4053	C14ORF141, GLC3D, LTBP3, MSPKA, MSTP031, WMS3	-2.47408	-1.30689	0	0
SRSF3	serine/arginine-rich splicing factor 3	6428	SFRS3, SRP20	-2.46463	-1.30137	0	0
TGFBI	transforming growth factor, beta-induced, 68kDa	7045	BIGH3, CDB1, CDG2, CDGG1, CSD, CSD1, CSD2, CSD3, EBMD, LCD1	-2.46161	-1.2996	0	0
PTGER2	prostaglandin E receptor 2 (subtype EP2), 53kDa	5732	EP2	-2.46125	-1.29939	0.001717	0.007701
MEOX1	mesenchyme homeobox 1	4222	KFS2, MOX1	-2.45576	-1.29617	0.006145	0.02369
NLGN1	neuroligin 1	22871	NL1	-2.45312	-1.29462	5.47e-11	7.10e-10
MAGED1	melanoma antigen family D1	9500	DLXIN-1, NRAGE	-2.45163	-1.29374	0	0
SELPLG	selectin P ligand	6404	CD162, CLA, PSGL-1, PSGL1	-2.45046	-1.29305	0.001269	0.005891
KIAA0226L	KIAA0226-like	80183	C13ORF18, RUBCNL	-2.44516	-1.28993	3.17e-06	2.45e-05
MMP12	matrix metallopeptidase 12	4321	HME, ME, MME, MMP-12	-2.44194	-1.28803	0.010337	0.036933
PPFIBP2	PTPRF interacting protein, binding protein 2 (liprin beta 2)	8495	CCLP1	-2.43829	-1.28587	1.19e-07	1.12e-06
SLC41A2	solute carrier family 41 (magnesium transporter), member 2	84102	SLC41A1-L1	-2.43589	-1.28445	3.67e-13	5.67e-12
WNT4	wingless-type MMTV integration site family, member 4	54361	SERKAL, WNT-4	-2.43547	-1.2842	0.00855	0.031408
RAMP1	receptor (G protein-coupled) activity modifying protein 1	10267	-	-2.43478	-1.28379	0.010911	0.038727
PTGFR	prostaglandin F receptor (FP)	5737	FP	-2.43221	-1.28227	4.04e-18	8.58e-17
FBLIM1	filamin binding LIM protein 1	54751	CAL, FBLP-1, FBLP1	-2.43092	-1.2815	5.52e-27	1.78e-25
FAT4	FAT atypical cadherin 4	79633	CDHF14, CDHR11, FAT-J, FATJ, HKLLS2, NBLA00548, VMLDS2	-2.42425	-1.27754	1.48e-15	2.70e-14
SIPA1L1	signal-induced proliferation-associated 1 like 1	26037	E6TP1	-2.41167	-1.27003	5.69e-37	2.61e-35
NTF3	neurotrophin 3	4908	HDNF, NGF-2, NGF2, NT-3, NT3	-2.40918	-1.26854	0.000198	0.001115
EMILIN1	elastin microfibril interfacer 1	11117	EMI, EMILIN, GP115	-2.40742	-1.26749	0	0
ARHGDIB	Rho GDP dissociation inhibitor (GDI) beta	397	D4, GDIA2, GDID4, LYGDI, LY-GDI, RAP1GN1, RHOGDI2	-2.40674	-1.26708	0.006627	0.025301
GALNT16	polypeptide N-acetylgalactosaminyltransferase 16	57452	GALNACT16, GALNTL1, GALNAC-T16	-2.40432	-1.26563	0.008647	0.031715
TNFRSF19	tumor necrosis factor receptor superfamily, member 19	55504	TAJ, TAJ-ALPHA, TRADE, TROY	-2.39737	-1.26145	6.22e-06	4.60e-05
PPP1R12B	protein phosphatase 1, regulatory subunit 12B	4660	MYPT2, PP1BP55	-2.39521	-1.26015	1.75e-08	1.80e-07
NOX4	NADPH oxidase 4	50507	KOX, KOX-1, RENOX	-2.39419	-1.25954	0	0
DGKA	diacylglycerol kinase, alpha 80kDa	1606	DAGK, DAGK1, DGK-ALPHA	-2.39285	-1.25873	1.31e-20	3.24e-19
RPS6KA4	ribosomal protein S6 kinase, 90kDa, polypeptide 4	8986	MSK2, RSK-B	-2.39263	-1.2586	4.11e-16	7.75e-15
FAM50B	family with sequence similarity 50, member B	26240	D6S2654E, X5L	-2.39227	-1.25838	2.46e-06	1.93e-05
AMACR	alpha-methylacyl-CoA racemase	23600	AMACRD, CBAS4, RACE, RM	-2.39146	-1.25789	0.001621	0.007321
PCIF1	PDX1 C-terminal inhibiting factor 1	63935	C20ORF67, PPP1R121	-2.38957	-1.25675	9.34e-09	9.86e-08
COL7A1	collagen, type VII, alpha 1	1294	EBD1, EBDCT, EBR1, NDNC8	-2.38332	-1.25297	0	0
ERRFI1	ERBB receptor feedback inhibitor 1	54206	GENE-33, MIG-6, MIG6, RALT	-2.38127	-1.25173	5.95e-18	1.26e-16
RSPO2	R-spondin 2	340419	CRISTIN2	-2.37723	-1.24928	0.003038	0.012746
PLCL1	phospholipase C-like 1	5334	PLCE, PLCL, PLDL1, PPP1R127, PRIP	-2.377	-1.24914	0.011445	0.040261
TUFT1	tuftelin 1	7286	-	-2.37532	-1.24812	1.39e-11	1.92e-10
PHF19	PHD finger protein 19	26147	MTF2L1, PCL3, TDRD19B	-2.3753	-1.24811	1.64e-10	2.05e-09
FOXC2	forkhead box C2	2303	FKHL14, LD, MFH-1, MFH1	-2.37428	-1.24749	3.41e-10	4.12e-09
SMCO4	single-pass membrane protein with coiled-coil domains 4	56935	C11ORF75, FN5	-2.37224	-1.24625	7.88e-05	0.00048
PPAP2A	phosphatidic acid phosphatase type 2A	8611	LLP1A, LPP1, PAP-2A, PAP2, PLPP1	-2.37204	-1.24613	2.05e-17	4.16e-16
PCYT2	phosphate cytidylyltransferase 2, ethanolamine	5833	ET	-2.36964	-1.24467	0.00211	0.009236
AFAP1	actin filament associated protein 1	60312	AFAP, AFAP-110, AFAP110	-2.3669	-1.243	0	0
PSG5	pregnancy specific beta-1-glycoprotein 5	5673	FL-NCA-3, PSG	-2.36518	-1.24195	3.08e-10	3.73e-09
MALL	mal, T-cell differentiation protein-like	7851	BENE	-2.36341	-1.24087	0.012774	0.044225
MYL12A	myosin, light chain 12A, regulatory, non-sarcomeric	10627	HEL-S-24, MLC-2B, MLCB, MRCL3, MRLC3, MYL2B	-2.36071	-1.23922	0	0
S1PR5	sphingosine-1-phosphate receptor 5	53637	EDG8, EDG-8, S1P5, SPPR-1, SPPR-2	-2.35736	-1.23717	0.010801	0.038371
CHSY3	chondroitin sulfate synthase 3	337876	CHSY2, CSS3	-2.35726	-1.23711	0.006271	0.024106
DES	desmin	1674	CSM1, CSM2, LGMD2R	-2.35314	-1.23459	0.014352	0.048896
CNTN3	contactin 3 (plasmacytoma associated)	5067	BIG-1, PANG, PCS	-2.35222	-1.23402	1.33e-06	1.08e-05
SH3BP5	SH3-domain binding protein 5 (BTK-associated)	9467	SAB, SH3BP-5	-2.34925	-1.2322	4.62e-44	2.62e-42
CSRNP1	cysteine-serine-rich nuclear protein 1	64651	AXUD1, CSRNP-1, FAM130B, TAIP-3, URAX1	-2.34494	-1.22955	8.34e-20	1.98e-18
PHKA2	phosphorylase kinase, alpha 2 (liver)	5256	GSD9A, PHK, PYK, PYKL, XLG, XLG2	-2.3412	-1.22725	6.93e-09	7.40e-08
FAM127C	family with sequence similarity 127, member C	441518	CXX1C, MAR8B, RTL8B	-2.33916	-1.22599	1.42e-17	2.91e-16
UCK2	uridine-cytidine kinase 2	7371	TSA903, UK, UMPK	-2.33406	-1.22284	0	0
LRP11	low density lipoprotein receptor-related protein 11	84918	MANSC3, BA350J20.3	-2.33404	-1.22283	0	0
MICALL2	MICAL-like 2	79778	JRAB, MICAL-L2	-2.33257	-1.22192	3.41e-16	6.46e-15
TMEM92	transmembrane protein 92	162461	-	-2.32874	-1.21955	0.008121	0.030079
RPL22L1	ribosomal protein L22-like 1	200916	-	-2.32872	-1.21954	1.57e-08	1.62e-07
SSBP3	single stranded DNA binding protein 3	23648	CSDP, SSDP, SSDP1	-2.3275	-1.21878	3.23e-13	5.00e-12
CLDN11	claudin 11	5010	OSP, OTM	-2.32595	-1.21782	1.11e-15	2.03e-14
ADGRG2	adhesion G protein-coupled receptor G2	10149	EDDM6, GPR64, HE6, TM7LN2	-2.32589	-1.21778	8.83e-05	0.000535
CCDC71L	coiled-coil domain containing 71-like	168455	C7ORF74	-2.32574	-1.21769	0	1.12e-44
HNRNPDL	heterogeneous nuclear ribonucleoprotein D-like	9987	HNRNP, HNRPDL, JKTBP, JKTBP2, LGMD1G, LAAUF1	-2.32484	-1.21713	0	0
NOCT	nocturnin	25819	CCR4L, CCRN4L, CCR4C, NOC	-2.32481	-1.21711	0.00014	0.000814
USP53	ubiquitin specific peptidase 53	54532	-	-2.32397	-1.21659	1.20e-37	5.59e-36
NF2	neurofibromin 2 (merlin)	4771	ACN, BANF, SCH	-2.322	-1.21537	2.90e-20	7.03e-19
ARHGAP10	Rho GTPase activating protein 10	79658	GRAF2, PS-GAP, PSGAP	-2.32183	-1.21526	4.21e-10	5.05e-09
NREP	neuronal regeneration related protein	9315	C5ORF13, D4S114, P311, PRO1873, PTZ17, SEZ17	-2.32099	-1.21474	0	0
CRACR2B	calcium release activated channel regulator 2B	283229	EFCAB4A	-2.32027	-1.21429	0.009945	0.03578
GSN	gelsolin	2934	ADF, AGEL	-2.31867	-1.2133	0	0
ATOH8	atonal bHLH transcription factor 8	84913	HATH6, BHLHA21	-2.3146	-1.21076	0.000115	0.000682
IL16	interleukin 16	3603	LCF, NIL16, PRIL16, PRIL-16	-2.31331	-1.20996	0.001902	0.008421
HRH1	histamine receptor H1	3269	H1-R, H1R, HH1R, HISH1	-2.30788	-1.20657	2.04e-07	1.84e-06
CHD1L	chromodomain helicase DNA binding protein 1-like	9557	ALC1, CHDL	-2.30496	-1.20474	9.23e-10	1.07e-08
DDX46	DEAD (Asp-Glu-Ala-Asp) box polypeptide 46	9879	PRPF5, PRP5	-2.30424	-1.20429	3.29e-09	3.63e-08
RASSF2	Ras association (RalGDS/AF-6) domain family member 2	9770	CENP-34, RASFADIN	-2.30331	-1.20371	1.38e-29	4.98e-28
ECM2	extracellular matrix protein 2, female organ and adipocyte specific	1842	-	-2.30218	-1.203	3.21e-18	6.91e-17
SHC4	SHC (Src homology 2 domain containing) family, member 4	399694	RALP, SHCD	-2.30146	-1.20255	0.007761	0.0289
UCHL3	ubiquitin carboxyl-terminal esterase L3 (ubiquitin thiolesterase)	7347	UCH-L3	-2.29916	-1.20111	9.60e-07	8.01e-06
PALLD	palladin, cytoskeletal associated protein	23022	CGI-151, CGI151, MYN, PNCA1, SIH002	-2.29859	-1.20075	0	0
TAGLN2	transgelin 2	8407	HA1756	-2.29813	-1.20046	0	0
FZD1	frizzled class receptor 1	8321	-	-2.29528	-1.19867	2.62e-21	6.62e-20
TRIM47	tripartite motif containing 47	91107	GOA, RNF100	-2.29099	-1.19597	2.94e-08	2.95e-07
FRMD6	FERM domain containing 6	122786	C14ORF31, EX1, WILLIN, C14_5320	-2.28969	-1.19515	0	0
DCBLD1	discoidin, CUB and LCCL domain containing 1	285761	DJ94G16.1	-2.28964	-1.19512	2.61e-41	1.33e-39
FBN1	fibrillin 1	2200	ACMICD, ECTOL1, FBN, GPHYSD2, MASS, MFS1, OCTD, SGS, SSKS, WMS, WMS2	-2.28802	-1.1941	0	0
TCF4	transcription factor 4	6925	E2-2, ITF-2, ITF2, PTHS, SEF-2, SEF2, SEF2-1, SEF2-1A, SEF2-1B, SEF2-1D, TCF-4, BHLHB19	-2.282	-1.1903	0	0
CIRBP	cold inducible RNA binding protein	1153	CIRP	-2.28195	-1.19027	0	0
DUSP7	dual specificity phosphatase 7	1849	MKPX, PYST2	-2.27824	-1.18792	4.01e-24	1.17e-22
ACTA2	actin, alpha 2, smooth muscle, aorta	59	AAT6, ACTSA, MYMY5	-2.27625	-1.18666	0	0
ADAMTS6	ADAM metallopeptidase with thrombospondin type 1 motif, 6	11174	ADAM-TS 6, ADAM-TS6, ADAMTS-6	-2.27537	-1.1861	1.74e-27	5.73e-26
ZMYND8	zinc finger, MYND-type containing 8	23613	PRKCBP1, PRO2893, RACK7	-2.27475	-1.18571	3.53e-08	3.52e-07
NTM	neurotrimin	50863	HNT, IGLON2, NTRI	-2.27393	-1.18519	3.42e-29	1.22e-27
TNS2	tensin 2	23371	C1-TEN, C1TEN, TENC1	-2.27193	-1.18392	2.03e-21	5.15e-20
ST6GALNAC5	ST6 (alpha-N-acetyl-neuraminyl-2,3-beta-galactosyl-1,3)-N-acetylgalactosaminide alpha-2,6-sialyltransferase 5	81849	SIAT7E, ST6GALNACV	-2.26916	-1.18216	7.65e-07	6.47e-06
CORO1C	coronin, actin binding protein, 1C	23603	HCRNN4	-2.26644	-1.18043	0	0
CHN1	chimerin 1	1123	ARHGAP2, CHN, DURS2, NC, RHOGAP2	-2.26175	-1.17744	7.63e-06	5.57e-05
TRIO	trio Rho guanine nucleotide exchange factor	7204	ARHGEF23, TGAT	-2.26089	-1.17689	0	0
PPIC	peptidylprolyl isomerase C (cyclophilin C)	5480	CYPC	-2.25996	-1.1763	1.11e-26	3.52e-25
PLN	phospholamban	5350	CMD1P, CMH18, PLB	-2.25812	-1.17512	0.010825	0.038446
STK38L	serine/threonine kinase 38 like	23012	NDR2	-2.25787	-1.17496	1.09e-27	3.64e-26
COL5A1	collagen, type V, alpha 1	1289	EDSC	-2.25547	-1.17343	0	0
FLNA	filamin A, alpha	2316	ABP-280, ABPX, CSBS, CVD1, FLN, FLN-A, FLN1, FMD, MNS, NHBP, OPD, OPD1, OPD2, XLVD, XMVD	-2.25524	-1.17328	0	0
FSTL1	follistatin-like 1	11167	FRP, FSL1, MIR198	-2.25397	-1.17247	0	0
EPHA4	EPH receptor A4	2043	HEK8, SEK, TYRO1	-2.25037	-1.17016	9.30e-15	1.60e-13
KDELR3	KDEL (Lys-Asp-Glu-Leu) endoplasmic reticulum protein retention receptor 3	11015	ERD2L3	-2.24942	-1.16955	6.72e-34	2.75e-32
PDLIM5	PDZ and LIM domain 5	10611	ENH, ENH1, L9, LIM	-2.2491	-1.16935	3.83e-25	1.15e-23
FGF14	fibroblast growth factor 14	2259	FGF-14, FHF-4, FHF4, SCA27	-2.24712	-1.16808	3.77e-08	3.75e-07
MMP3	matrix metallopeptidase 3	4314	CHDS6, MMP-3, SL-1, STMY, STMY1, STR1	-2.24711	-1.16807	0.000459	0.002378
KIAA0895L	KIAA0895-like	653319	-	-2.2421	-1.16485	6.44e-15	1.12e-13
UCN2	urocortin 2	90226	SRP, UCN-II, UCNI, UR, URP	-2.24166	-1.16457	2.51e-09	2.81e-08
PLEKHG2	pleckstrin homology domain containing, family G (with RhoGef domain) member 2	64857	ARHGEF42, CLG	-2.23862	-1.16261	2.65e-19	6.09e-18
MAPK10	mitogen-activated protein kinase 10	5602	JNK3, JNK3A, PRKM10, SAPK1B, P493F12, P54BSAPK	-2.23721	-1.1617	1.30e-06	1.06e-05
DRAM1	DNA-damage regulated autophagy modulator 1	55332	DRAM	-2.23628	-1.1611	0	0
SPTLC3	serine palmitoyltransferase, long chain base subunit 3	55304	C20ORF38, LCB2B, LCB3, SPT3, SPTLC2L, DJ718P11, DJ718P11.1, HLCB2B	-2.23567	-1.16071	3.14e-06	2.42e-05
MGP	matrix Gla protein	4256	GIG36, MGLAP, NTI	-2.23507	-1.16032	0	0
PLS3	plastin 3	5358	BMND18, T-PLASTIN	-2.23385	-1.15953	1.12e-19	2.60e-18
CRIM1	cysteine rich transmembrane BMP regulator 1 (chordin-like)	51232	CRIM-1, S52	-2.23253	-1.15868	5.23e-20	1.25e-18
LHX9	LIM homeobox 9	56956	-	-2.23106	-1.15773	1.81e-07	1.65e-06
PHLDB1	pleckstrin homology-like domain, family B, member 1	23187	LL5A	-2.22675	-1.15494	0	0
EHD4	EH-domain containing 4	30844	PAST4	-2.22638	-1.1547	4.05e-11	5.36e-10
CDC20	cell division cycle 20	991	CDC20A, BA276H19.3, P55CDC	-2.22359	-1.15289	0.008677	0.031793
PARVA	parvin, alpha	55742	CH-ILKBP, MXRA2	-2.22353	-1.15285	1.02e-16	1.99e-15
ARHGAP26	Rho GTPase activating protein 26	23092	GRAF, GRAF1, OPHN1L, OPHN1L1	-2.2228	-1.15238	1.84e-05	0.000125
COBLL1	cordon-bleu WH2 repeat protein-like 1	22837	COBLR1	-2.22254	-1.15221	6.99e-07	5.93e-06
ITGA7	integrin, alpha 7	3679	-	-2.22229	-1.15205	3.88e-12	5.62e-11
HNRNPA1L2	heterogeneous nuclear ribonucleoprotein A1-like 2	144983	-	-2.22079	-1.15107	0.00088	0.004255
DACT1	dishevelled-binding antagonist of beta-catenin 1	51339	DAPPER, DAPPER1, DPR1, FRODO, HDPR1, THYEX3	-2.21923	-1.15006	0	0
GRIA3	glutamate receptor, ionotropic, AMPA 3	2892	GLUR-C, GLUR-K3, GLUR3, GLURC, GLUA3, MRX94	-2.21513	-1.14739	2.92e-22	7.73e-21
PFKFB4	6-phosphofructo-2-kinase/fructose-2,6-biphosphatase 4	5210	-	-2.21462	-1.14706	7.44e-35	3.18e-33
PALM	paralemmin	5064	-	-2.21105	-1.14473	0.000751	0.003687
HDAC7	histone deacetylase 7	51564	HD7, HD7A, HDAC7A	-2.20762	-1.14249	0	0
VWF	von Willebrand factor	7450	F8VWF, VWD	-2.20256	-1.13918	0.000219	0.001219
UTRN	utrophin	7402	DMDL, DRP, DRP1	-2.20233	-1.13903	1.83e-09	2.07e-08
PPFIBP1	PTPRF interacting protein, binding protein 1 (liprin beta 1)	8496	L2, SGT2, HSGT2, HSGT2P	-2.20179	-1.13868	3.58e-41	1.81e-39
RADIL	Ras association and DIL domains	55698	RASIP2	-2.20166	-1.13859	0.003271	0.013609
PC	pyruvate carboxylase	5091	PCB	-2.19699	-1.13553	4.89e-05	0.000309
RASL12	RAS-like, family 12	51285	RIS	-2.19282	-1.13279	4.02e-27	1.30e-25
NFATC4	nuclear factor of activated T-cells, cytoplasmic, calcineurin-dependent 4	4776	NF-AT3, NF-ATC4, NFAT3	-2.19076	-1.13143	0	0
LAMC3	laminin, gamma 3	10319	OCCM	-2.19021	-1.13107	0.010013	0.035976
PGRMC2	progesterone receptor membrane component 2	10424	DG6, PMBP	-2.18857	-1.12999	7.11e-36	3.13e-34
CDC42EP1	CDC42 effector protein (Rho GTPase binding) 1	11135	BORG5, CEP1, MSE55	-2.18848	-1.12993	5.01e-14	8.23e-13
DCLK2	doublecortin-like kinase 2	166614	CL2, CLICK-II, CLICK2, CLIK2, DCAMKL2, DCDC3, DCDC3B, DCK2	-2.18777	-1.12946	4.02e-11	5.32e-10
DTYMK	deoxythymidylate kinase (thymidylate kinase)	1841	CDC8, PP3731, TMPK, TYMK	-2.18742	-1.12923	0.000192	0.001085
SRRM3	serine/arginine repetitive matrix 3	222183	-	-2.18559	-1.12802	1.67e-05	0.000115
RRBP1	ribosome binding protein 1	6238	ES/130, ES130, RRP, HES	-2.18383	-1.12686	0	0
DPYD	dihydropyrimidine dehydrogenase	1806	DHP, DHPDHASE, DPD	-2.18318	-1.12643	8.03e-13	1.21e-11
SMAD3	SMAD family member 3	4088	HSPC193, HST17436, JV15-2, LDS1C, LDS3, MADH3	-2.18275	-1.12615	0.006759	0.02573
IFIH1	interferon induced with helicase C domain 1	64135	AGS7, HLCD, IDDM19, MDA-5, MDA5, RLR-2, SGMRT1	-2.18235	-1.12588	0.000462	0.00239
MOV10L1	Mov10 RISC complex RNA helicase like 1	54456	CHAMP, DJ402G11.8	-2.18118	-1.12511	7.07e-05	0.000435
PDGFRA	platelet-derived growth factor receptor, alpha polypeptide	5156	CD140A, PDGFR-2, PDGFR2, RHEPDGFRA	-2.18103	-1.12501	4.16e-36	1.85e-34
KHDRBS3	KH domain containing, RNA binding, signal transduction associated 3	10656	ETLE, SALP, SLM-2, SLM2, T-STAR, TSTAR, ETOILE	-2.1776	-1.12274	0.001714	0.007689
LPCAT3	lysophosphatidylcholine acyltransferase 3	10162	C3F, LPCAT, LPLAT 5, LPSAT, MBOAT5, OACT5, NESSY	-2.1746	-1.12075	2.61e-05	0.000173
EVI5L	ecotropic viral integration site 5-like	115704	-	-2.17433	-1.12057	1.77e-08	1.82e-07
TCF7	transcription factor 7 (T-cell specific, HMG-box)	6932	TCF-1	-2.173	-1.11969	2.15e-05	0.000145
LIMS2	LIM and senescent cell antigen-like domains 2	55679	PINCH-2, PINCH2	-2.17088	-1.11828	3.58e-08	3.57e-07
TSPAN5	tetraspanin 5	10098	NET-4, NET4, TM4SF9, TSPAN-5	-2.17061	-1.1181	1.67e-27	5.51e-26
PODNL1	podocan-like 1	79883	SLRR5B	-2.16648	-1.11535	5.44e-06	4.04e-05
RNF152	ring finger protein 152	220441	-	-2.16559	-1.11476	2.22e-06	1.75e-05
SH3PXD2A	SH3 and PX domains 2A	9644	FISH, SH3MD1, TKS5	-2.16442	-1.11398	0	0
COL16A1	collagen, type XVI, alpha 1	1307	447AA, FP1572	-2.16201	-1.11237	1.12e-36	5.10e-35
OSR2	odd-skipped related transciption factor 2	116039	-	-2.16114	-1.11179	1.69e-37	7.81e-36
CDC42EP3	CDC42 effector protein (Rho GTPase binding) 3	10602	BORG2, CEP3, UB1	-2.15931	-1.11057	3.51e-10	4.23e-09
GBP3	guanylate binding protein 3	2635	-	-2.15787	-1.10961	4.18e-10	5.02e-09
ILK	integrin-linked kinase	3611	HEL-S-28, ILK-1, ILK-2, P59, P59ILK	-2.15751	-1.10937	0	0
SPECC1	sperm antigen with calponin homology and coiled-coil domains 1	92521	CYTSB, HCMOGT-1, HCMOGT1, NSP	-2.15591	-1.1083	8.40e-10	9.79e-09
NLRP1	NLR family, pyrin domain containing 1	22861	CARD7, CIDED, CLR17.1, DEFCAP, DEFCAP-L/S, NAC, NALP1, PP1044, SLEV1, VAMAS1	-2.15479	-1.10755	0	0
HMGA2	high mobility group AT-hook 2	8091	BABL, HMGI-C, HMGIC, LIPO, STQTL9	-2.14753	-1.10268	2.38e-44	1.38e-42
ND4L	NADH dehydrogenase, subunit 4L (complex I)	4539	MTND4L, MT-ND4L	-2.14538	-1.10123	1.23e-29	4.47e-28
ARPC1B	actin related protein 2/3 complex, subunit 1B, 41kDa	10095	ARC41, P40-ARC, P41-ARC	-2.1437	-1.1001	1.18e-06	9.73e-06
BICC1	BicC family RNA binding protein 1	80114	BICC, CYSRD	-2.14252	-1.09931	0	0
RUNX1T1	runt-related transcription factor 1; translocated to, 1 (cyclin D-related)	862	AML1-MTG8, AML1T1, CBFA2T1, CDR, ETO, MTG8, ZMYND2	-2.14242	-1.09924	1.70e-05	0.000117
CCDC8	coiled-coil domain containing 8	83987	3M3, PPP1R20, P90	-2.13866	-1.09671	2.13e-12	3.14e-11
PTPN13	protein tyrosine phosphatase, non-receptor type 13 (APO-1/CD95 (Fas)-associated phosphatase)	5783	FAP-1, PNP1, PTP-BAS, PTP-BL, PTP1E, PTPL1, PTPLE, HPTP1E	-2.13804	-1.09629	5.36e-27	1.73e-25
TRIM46	tripartite motif containing 46	80128	GENEY, TRIFIC	-2.13801	-1.09627	7.23e-06	5.30e-05
KHDRBS1	KH domain containing, RNA binding, signal transduction associated 1	10657	SAM68, P62, P68	-2.13751	-1.09593	0	0
NEDD4	neural precursor cell expressed, developmentally down-regulated 4, E3 ubiquitin protein ligase	4734	NEDD4-1, RPF1	-2.13588	-1.09483	5.97e-18	1.26e-16
FLOT1	flotillin 1	10211	-	-2.13557	-1.09462	0	0
TUBA1B	tubulin, alpha 1b	10376	K-ALPHA-1	-2.13551	-1.09458	5.68e-42	2.98e-40
PPL	periplakin	5493	-	-2.12989	-1.09078	9.77e-09	1.03e-07
ZHX2	zinc fingers and homeoboxes 2	22882	AFR1, RAF	-2.12892	-1.09012	9.27e-06	6.68e-05
CSDC2	cold shock domain containing C2, RNA binding	27254	PIPPIN, DJ347H13.2	-2.12793	-1.08945	1.38e-34	5.80e-33
PLEKHA6	pleckstrin homology domain containing, family A member 6	22874	PEPP-3, PEPP3	-2.12715	-1.08892	3.85e-26	1.20e-24
SEC24D	SEC24 homolog D, COPII coat complex component	9871	CLCRP2	-2.12379	-1.08664	0	0
RAB23	RAB23, member RAS oncogene family	51715	HSPC137	-2.12342	-1.08639	1.97e-29	7.08e-28
CCDC34	coiled-coil domain containing 34	91057	L15, NY-REN-41, RAMA3	-2.12208	-1.08548	2.21e-05	0.000149
LRP4	low density lipoprotein receptor-related protein 4	4038	CLSS, CMS17, LRP-4, LRP10, MEGF7, SOST2	-2.12055	-1.08444	1.44e-32	5.71e-31
STX12	syntaxin 12	23673	STX13, STX14	-2.12039	-1.08433	3.38e-18	7.26e-17
C8orf58	chromosome 8 open reading frame 58	541565	-	-2.11883	-1.08327	0.002622	0.011194
AREG	amphiregulin	374	AR, AREGB, CRDGF, SDGF	-2.11612	-1.08142	3.54e-15	6.26e-14
ENAH	enabled homolog (Drosophila)	55740	ENA, MENA, NDPP1	-2.11385	-1.07987	0	0
DENND3	DENN/MADD domain containing 3	22898	-	-2.11333	-1.07952	0.001273	0.005912
DAG1	dystroglycan 1 (dystrophin-associated glycoprotein 1)	1605	156DAG, A3A, AGRNR, DAG, MDDGC7, MDDGC9	-2.10735	-1.07543	2.42e-42	1.28e-40
NYNRIN	NYN domain and retroviral integrase containing	57523	CGIN1, KIAA1305	-2.10687	-1.0751	9.22e-18	1.92e-16
ITSN1	intersectin 1 (SH3 domain protein)	6453	ITSN, SH3D1A, SH3P17	-2.10658	-1.0749	1.89e-20	4.62e-19
LRRC1	leucine rich repeat containing 1	55227	LANO, DJ523E19.1	-2.1064	-1.07478	0.002497	0.010731
FSCN1	fascin actin-bundling protein 1	6624	FAN1, HSN, SNL, P55	-2.10291	-1.07239	5.36e-36	2.37e-34
IL1RAP	interleukin 1 receptor accessory protein	3556	C3ORF13, IL-1RACP, IL1R3	-2.10274	-1.07227	0.000178	0.001016
RUNX1	runt-related transcription factor 1	861	AML1, AML1-EVI-1, AMLCR1, CBF2ALPHA, CBFA2, EVI-1, PEBP2AB, PEBP2ALPHA	-2.10147	-1.0714	0	0
PAWR	PRKC, apoptosis, WT1, regulator	5074	PAR4, PAR-4	-2.09802	-1.06903	5.23e-25	1.56e-23
GOLGA6L4	golgin A6 family-like 4	643707	-	-2.09788	-1.06893	0.001056	0.004991
STOML1	stomatin (EPB72)-like 1	9399	SLP-1, STORP, HUNC-24	-2.09259	-1.06529	9.14e-06	6.59e-05
PLXND1	plexin D1	23129	PLEXD1	-2.09178	-1.06473	4.78e-16	8.99e-15
CAMK1D	calcium/calmodulin-dependent protein kinase ID	57118	CKLIK, CAM-K1, CAMKID	-2.09139	-1.06446	5.78e-05	0.000362
SCHIP1	schwannomin interacting protein 1	29970	SCHIP-1	-2.09042	-1.06379	0.006844	0.025992
ACOT9	acyl-CoA thioesterase 9	23597	ACATE2, CGI-16, MT-ACT48, MTACT48	-2.08939	-1.06308	9.01e-31	3.39e-29
TPM2	tropomyosin 2 (beta)	7169	AMCD1, DA1, DA2B, HEL-S-273, NEM4, TMSB	-2.08918	-1.06294	0	0
ALDH18A1	aldehyde dehydrogenase 18 family, member A1	5832	ARCL3A, GSAS, P5CS, PYCS	-2.08813	-1.06221	0	0
TRAK1	trafficking protein, kinesin binding 1	22906	MILT1, OIP106	-2.08701	-1.06144	2.38e-36	1.06e-34
PCDH18	protocadherin 18	54510	PCDH68L	-2.08584	-1.06063	3.93e-21	9.89e-20
ADAMTSL1	ADAMTS-like 1	92949	ADAMTSL-1, ADAMTSR1, C9ORF94, PUNCTIN	-2.08225	-1.05814	4.96e-10	5.91e-09
COL8A2	collagen, type VIII, alpha 2	1296	FECD, FECD1, PPCD, PPCD2	-2.0801	-1.05665	0.001013	0.004808
RFTN1	raftlin, lipid raft linker 1	23180	MIG2, PIB10, PIG9, RAFTLIN	-2.07998	-1.05657	6.33e-24	1.82e-22
NUMBL	numb homolog (Drosophila)-like	9253	CAG3A, CTG3A, NBL, NUMB-R, NUMBLIKE, NUMBR, TNRC23	-2.07865	-1.05565	3.39e-32	1.33e-30
MAGI3	membrane associated guanylate kinase, WW and PDZ domain containing 3	260425	MAGI-3, DJ730K3.2	-2.07576	-1.05364	2.74e-12	4.01e-11
MTCH1	mitochondrial carrier 1	23787	CGI-64, PIG60, PSAP, SLC25A49	-2.0757	-1.0536	6.34e-34	2.61e-32
RHOBTB1	Rho-related BTB domain containing 1	9886	-	-2.07261	-1.05145	1.35e-25	4.17e-24
ALDOC	aldolase C, fructose-bisphosphate	230	ALDC	-2.07245	-1.05134	0.008843	0.032242
MRAS	muscle RAS oncogene homolog	22808	M-RAS, R-RAS3, RRAS3	-2.06832	-1.04846	5.72e-18	1.21e-16
ANXA2	annexin A2	302	ANX2, ANX2L4, CAL1H, HEL-S-270, LIP2, LPC2, LPC2D, P36, PAP-IV	-2.06495	-1.04611	0	0
COL19A1	collagen, type XIX, alpha 1	1310	COL9A1L, D6S228E	-2.06473	-1.04595	0.000163	0.000936
PTGER3	prostaglandin E receptor 3 (subtype EP3)	5733	EP3, EP3-I, EP3-II, EP3-III, EP3-IV, EP3-VI, EP3E, PGE2-R	-2.06412	-1.04553	7.57e-05	0.000463
RAI14	retinoic acid induced 14	26064	NORPEG, RAI13	-2.06408	-1.0455	0	0
DNAJC17	DnaJ (Hsp40) homolog, subfamily C, member 17	55192	-	-2.06082	-1.04322	0.009058	0.032957
GALNT14	polypeptide N-acetylgalactosaminyltransferase 14	79623	GALNT15, GALNAC-T10, GALNAC-T14	-2.06064	-1.04309	0.000279	0.001517
FOXP2	forkhead box P2	93986	CAGH44, SPCH1, TNRC10	-2.05351	-1.03809	8.25e-08	7.87e-07
SERPINE1	serpin peptidase inhibitor, clade E (nexin, plasminogen activator inhibitor type 1), member 1	5054	PAI, PAI-1, PAI1, PLANH1, SERPINE 1 (PAI-1)	-2.05251	-1.03739	0	0
TRNP1	TMF1-regulated nuclear protein 1	388610	C1ORF225, TNRP	-2.04906	-1.03496	2.04e-10	2.51e-09
ADAM33	ADAM metallopeptidase domain 33	80332	C20ORF153, DJ964F7.1	-2.04816	-1.03433	8.41e-45	4.72e-43
EXPH5	exophilin 5	23086	SLAC2-B, SLAC2B	-2.04388	-1.03131	0.000634	0.003164
IL17RD	interleukin 17 receptor D	54756	HH18, IL-17RD, IL17RLM, SEF	-2.04354	-1.03107	5.77e-12	8.29e-11
CNNM2	cyclin and CBS domain divalent metal cation transport mediator 2	54805	ACDP2, HOMG6, HOMGSMR	-2.04323	-1.03085	6.06e-11	7.85e-10
CDK3	cyclin-dependent kinase 3	1018	-	-2.04229	-1.03019	3.23e-11	4.32e-10
TBCK	TBC1 domain containing kinase	93627	HSPC302, TBCKL	-2.04074	-1.02909	8.61e-09	9.14e-08
GALNT5	polypeptide N-acetylgalactosaminyltransferase 5	11227	GALNAC-T5, GALNACT5	-2.036	-1.02574	5.16e-20	1.23e-18
FZD7	frizzled class receptor 7	8324	FZE3	-2.03173	-1.02271	1.47e-14	2.50e-13
RELB	v-rel avian reticuloendotheliosis viral oncogene homolog B	5971	I-REL, IREL, REL-B	-2.02994	-1.02144	1.49e-06	1.21e-05
ACOX1	acyl-CoA oxidase 1, palmitoyl	51	ACOX, PALMCOX, SCOX	-2.02963	-1.02122	2.36e-29	8.44e-28
SNED1	sushi, nidogen and EGF-like domains 1	25992	SST3, SNEP	-2.02862	-1.0205	1.18e-38	5.55e-37
PANX1	pannexin 1	24145	MRS1, PX1, UNQ2529	-2.02799	-1.02005	1.25e-20	3.09e-19
ENTPD1	ectonucleoside triphosphate diphosphohydrolase 1	953	ATPDASE, CD39, NTPDASE-1, SPG64	-2.0241	-1.01728	0.000161	0.000923
CTSC	cathepsin C	1075	CPPI, DPP-I, DPP1, DPPI, HMS, JP, JPD, PALS, PDON1, PLS	-2.02103	-1.01509	2.14e-15	3.85e-14
BCOR	BCL6 corepressor	54880	ANOP2, MAA2, MCOPS2	-2.01953	-1.01402	5.20e-06	3.88e-05
MXRA5	matrix-remodelling associated 5	25878	-	-2.01844	-1.01324	3.79e-16	7.17e-15
NACAD	NAC alpha domain containing	23148	-	-2.01781	-1.01279	0.000158	0.00091
MARCKS	myristoylated alanine-rich protein kinase C substrate	4082	80K-L, MACS, PKCSL, PRKCSL	-2.01522	-1.01094	1.63e-42	8.67e-41
PHLDA2	pleckstrin homology-like domain, family A, member 2	7262	BRW1C, BWR1C, HLDA2, IPL, TSSC3	-2.01418	-1.01019	8.20e-08	7.83e-07
HIRIP3	HIRA interacting protein 3	8479	-	-2.01399	-1.01006	0.005714	0.022211
SDC1	syndecan 1	6382	CD138, SDC, SYND1, SYNDECAN	-2.01274	-1.00916	2.34e-15	4.21e-14
HN1	hematological and neurological expressed 1	51155	ARM2, HN1A, JPT1	-2.01185	-1.00852	4.38e-13	6.73e-12
CAV1	caveolin 1, caveolae protein, 22kDa	857	BSCL3, CGL3, LCCNS, MSTP085, PPH3, VIP21	-2.00934	-1.00672	0	0
IFITM2	interferon induced transmembrane protein 2	10581	1-8D, DSPA2C	-2.00911	-1.00656	5.49e-13	8.39e-12
PRIM2	primase, DNA, polypeptide 2 (58kDa)	5558	PRIM2A, P58	-2.00774	-1.00557	0.00067	0.00333
TUBB3	tubulin, beta 3 class III	10381	CDCBM, CDCBM1, CFEOM3, CFEOM3A, FEOM3, TUBB4, BETA-4	-2.00418	-1.00301	1.15e-11	1.61e-10
KLHL13	kelch-like family member 13	90293	BKLHD2	-2.00375	-1.0027	1.24e-05	8.76e-05
SBNO2	strawberry notch homolog 2 (Drosophila)	22904	KIAA0963, SNO, STNO	-2.00359	-1.00259	2.08e-12	3.07e-11
KCTD11	potassium channel tetramerization domain containing 11	147040	C17ORF36, KCASH1, REN, REN/KCTD11	-2.00333	-1.0024	5.64e-11	7.30e-10
PTPRO	protein tyrosine phosphatase, receptor type, O	5800	GLEPP1, NPHS6, PTP-OC, PTP-U2, PTPROT, PTPU2, R-PTP-O	-2.00318	-1.00229	0.014334	0.048844
MYL6	myosin, light chain 6, alkali, smooth muscle and non-muscle	4637	ESMLC, LC17, LC17-GI, LC17-NM, LC17A, LC17B, MLC-3, MLC1SM, MLC3NM, MLC3SM	-2.00184	-1.00133	0	0
HCFC2	host cell factor C2	29915	HCF-2, HCF2	-2.00137	-1.00099	3.01e-09	3.33e-08
THBS2	thrombospondin 2	7058	TSP2	-2.00076	-1.00055	1.45e-30	5.41e-29
SLC9A3	solute carrier family 9, subfamily A (NHE3, cation proton antiporter 3), member 3	6550	NHE3	2.00144	1.00104	0.000968	0.004629
PPP1R3E	protein phosphatase 1, regulatory subunit 3E	90673	-	2.00169	1.00122	7.10e-06	5.22e-05
CACNA1A	calcium channel, voltage-dependent, P/Q type, alpha 1A subunit	773	APCA, BI, CACNL1A4, CAV2.1, EA2, FHM, HPCA, MHP, MHP1, SCA6	2.00368	1.00265	1.64e-08	1.69e-07
SLC22A5	solute carrier family 22 (organic cation/carnitine transporter), member 5	6584	CDSP, OCTN2	2.00445	1.00321	0.000373	0.001974
CLEC2D	C-type lectin domain family 2, member D	29121	CLAX, LLT1, OCIL	2.01068	1.00768	0.005772	0.022402
RCC1	regulator of chromosome condensation 1	1104	CHC1, RCC1-I, SNHG3-RCC1	2.01408	1.01012	1.27e-19	2.95e-18
ANKAR	ankyrin and armadillo repeat containing	150709	-	2.01433	1.0103	0.013813	0.047371
UPP1	uridine phosphorylase 1	7378	UDRPASE, UP, UPASE, UPP	2.01444	1.01038	2.05e-15	3.70e-14
LAPTM4B	lysosomal protein transmembrane 4 beta	55353	LAPTM4BETA, LC27	2.0145	1.01042	1.69e-10	2.12e-09
BBS12	Bardet-Biedl syndrome 12	166379	C4ORF24	2.01496	1.01075	0.000302	0.001633
PRDM4	PR domain containing 4	11108	PFM1	2.01897	1.01362	1.74e-14	2.95e-13
MTMR4	myotubularin related protein 4	9110	FYVE-DSP2, ZFYVE11	2.02015	1.01446	8.34e-08	7.95e-07
CCDC122	coiled-coil domain containing 122	160857	-	2.02062	1.0148	8.54e-09	9.06e-08
TPPP3	tubulin polymerization-promoting protein family member 3	51673	CGI-38, TPPP/P20, P20, P25GAMMA	2.02376	1.01704	0.003454	0.014274
PGAP2	post-GPI attachment to proteins 2	27315	CWH43-N, FRAG1, HPMRS3, MRT17, MRT21	2.02511	1.018	3.59e-06	2.74e-05
ARRDC4	arrestin domain containing 4	91947	-	2.02526	1.01811	1.22e-09	1.40e-08
TIGD6	tigger transposable element derived 6	81789	-	2.0301	1.02155	0.000185	0.001053
FOXN2	forkhead box N2	3344	HTLF	2.03135	1.02244	5.38e-05	0.000338
GRIN2A	glutamate receptor, ionotropic, N-methyl D-aspartate 2A	2903	EPND, FESD, GLUN2A, LKS, NMDAR2A, NR2A	2.0331	1.02368	5.77e-05	0.000361
KCNJ14	potassium channel, inwardly rectifying subfamily J, member 14	3770	IRK4, KIR2.4	2.03325	1.02379	0.008731	0.031935
CEP250	centrosomal protein 250kDa	11190	C-NAP1, CEP2, CNAP1	2.03382	1.02419	1.34e-16	2.61e-15
PIP4K2C	phosphatidylinositol-5-phosphate 4-kinase, type II, gamma	79837	PIP5K2C	2.04156	1.02967	3.69e-12	5.35e-11
CEACAM19	carcinoembryonic antigen-related cell adhesion molecule 19	56971	CEAL1	2.04751	1.03387	0.000272	0.001486
ADCY7	adenylate cyclase 7	113	AC7	2.04762	1.03395	4.03e-07	3.51e-06
RFFL	ring finger and FYVE-like domain containing E3 ubiquitin protein ligase	117584	CARP-2, CARP2, FRING, RIFIFYLIN, RNF189, RNF34L	2.04957	1.03532	3.04e-05	0.000199
EFCAB11	EF-hand calcium binding domain 11	90141	C14ORF143	2.05198	1.03702	0.005453	0.021314
ACADSB	acyl-CoA dehydrogenase, short/branched chain	36	2-MEBCAD, ACAD7, SBCAD	2.05247	1.03736	1.75e-08	1.79e-07
ZNF700	zinc finger protein 700	90592	-	2.05275	1.03756	0.007065	0.026703
SPR	sepiapterin reductase (7,8-dihydrobiopterin:NADP+ oxidoreductase)	6697	SDR38C1	2.0543	1.03865	0.000761	0.003734
SLC35B4	solute carrier family 35 (UDP-xylose/UDP-N-acetylglucosamine transporter), member B4	84912	YEA, YEA4	2.05581	1.03971	1.96e-07	1.78e-06
AKR1B10	aldo-keto reductase family 1, member B10 (aldose reductase)	57016	AKR1B11, AKR1B12, ALDRLN, ARL-1, ARL1, HIS, HSI	2.05737	1.0408	1.26e-09	1.44e-08
CLCN7	chloride channel, voltage-sensitive 7	1186	CLC-7, CLC7, OPTA2, OPTB4, PPP1R63	2.06454	1.04582	8.61e-20	2.04e-18
ARL4D	ADP-ribosylation factor-like 4D	379	ARF4L, ARL6	2.06609	1.0469	2.20e-10	2.70e-09
BTG1	B-cell translocation gene 1, anti-proliferative	694	-	2.06749	1.04788	4.15e-40	2.06e-38
PABPC5	poly(A) binding protein, cytoplasmic 5	140886	PABP5	2.06826	1.04842	0.001217	0.005673
ZNF468	zinc finger protein 468	90333	-	2.07062	1.05006	2.46e-06	1.93e-05
RAB36	RAB36, member RAS oncogene family	9609	-	2.07095	1.05029	6.61e-05	0.000409
GALNT7	polypeptide N-acetylgalactosaminyltransferase 7	51809	GALNAC-T7, GALNACT7	2.07139	1.0506	2.67e-16	5.09e-15
TAP1	transporter 1, ATP-binding cassette, sub-family B (MDR/TAP)	6890	ABC17, ABCB2, APT1, D6S114E, PSF-1, PSF1, RING4, TAP1*0102N, TAP1N	2.07211	1.0511	1.49e-07	1.38e-06
FRAT2	frequently rearranged in advanced T-cell lymphomas 2	23401	-	2.07263	1.05146	0.000429	0.002233
ALPK1	alpha-kinase 1	80216	8430410J10RIK, LAK	2.07419	1.05255	4.67e-11	6.12e-10
PRKCE	protein kinase C, epsilon	5581	PKCE, NPKC-EPSILON	2.07428	1.05261	2.02e-15	3.65e-14
ZDHHC14	zinc finger, DHHC-type containing 14	79683	NEW1CP	2.07742	1.05479	2.31e-05	0.000154
METAP1D	methionyl aminopeptidase type 1D (mitochondrial)	254042	MAP 1D, MAP1D, METAP 1D, METAP1L	2.08116	1.05739	0.000329	0.001762
TMEM206	transmembrane protein 206	55248	C1ORF75	2.08174	1.05779	1.84e-07	1.67e-06
PPT1	palmitoyl-protein thioesterase 1	5538	CLN1, INCL, PPT	2.08201	1.05798	1.69e-17	3.45e-16
ATP6V1H	ATPase, H+ transporting, lysosomal 50/57kDa, V1 subunit H	51606	CGI-11, MSTP042, NBP1, SFD, SFDALPHA, SFDBETA, VMA13	2.08597	1.06072	1.04e-12	1.57e-11
C1orf74	chromosome 1 open reading frame 74	148304	URLC4	2.08623	1.0609	0.000904	0.00435
SLC27A3	solute carrier family 27 (fatty acid transporter), member 3	11000	ACSVL3, FATP3, VLCS-3	2.08685	1.06133	0.003829	0.015602
HSPA1L	heat shock 70kDa protein 1-like	3305	HSP70-1L, HSP70-HOM, HSP70T, HUM70T	2.08755	1.06181	0.000622	0.003117
FAR2	fatty acyl CoA reductase 2	55711	MLSTD1, SDR10E2	2.08866	1.06258	1.50e-05	0.000105
PROX1	prospero homeobox 1	5629	-	2.08965	1.06326	0.004258	0.017169
SMCR8	Smith-Magenis syndrome chromosome region, candidate 8	140775	-	2.09031	1.06372	2.38e-22	6.32e-21
TBKBP1	TBK1 binding protein 1	9755	PROSAPIP2, SINTBAD	2.09455	1.06664	4.62e-08	4.56e-07
MAFG	v-maf avian musculoaponeurotic fibrosarcoma oncogene homolog G	4097	HMAF	2.09562	1.06738	4.84e-32	1.89e-30
ARHGAP4	Rho GTPase activating protein 4	393	C1, RGC1, RHOGAP4, SRGAP4, P115	2.09612	1.06772	0.004393	0.017646
AVPI1	arginine vasopressin-induced 1	60370	PP5395, VIP32, VIT32	2.10073	1.07089	0.000163	0.000934
DAPK1	death-associated protein kinase 1	1612	DAPK	2.10092	1.07102	3.87e-09	4.24e-08
SH3PXD2B	SH3 and PX domains 2B	285590	FAD49, FTHS, HOFI, KIAA1295, TKS4, TSK4	2.10313	1.07254	0	0
CHMP1B	charged multivesicular body protein 1B	57132	C10ORF2, C18-ORF2, C18ORF2, CHMP1.5, VPS46-2, VPS46B, HVPS46-2	2.10348	1.07278	1.71e-32	6.77e-31
CCL28	chemokine (C-C motif) ligand 28	56477	CCK1, MEC, SCYA28	2.1038	1.073	1.86e-06	1.48e-05
IL17D	interleukin 17D	53342	IL-17D, IL-27, IL27	2.10585	1.0744	2.13e-06	1.68e-05
C17orf58	chromosome 17 open reading frame 58	284018	-	2.11048	1.07757	0.001323	0.006113
FAM102A	family with sequence similarity 102, member A	399665	C9ORF132, EEIG1, SYM-3A, BA203J24.7	2.11111	1.078	4.89e-31	1.84e-29
ZNF239	zinc finger protein 239	8187	HOK-2, MOK2	2.11223	1.07877	0.000354	0.001884
PRDX1	peroxiredoxin 1	5052	MSP23, NKEF-A, NKEFA, PAG, PAGA, PAGB, PRX1, PRXI, TDPX2	2.1133	1.0795	0	0
ZNF749	zinc finger protein 749	388567	-	2.11624	1.0815	7.16e-05	0.00044
SLC5A6	solute carrier family 5 (sodium/multivitamin and iodide cotransporter), member 6	8884	SMVT	2.11632	1.08156	9.81e-08	9.25e-07
TMEM159	transmembrane protein 159	57146	-	2.12146	1.08506	1.28e-11	1.78e-10
TMEM251	transmembrane protein 251	26175	C14ORF109	2.12333	1.08633	0.00107	0.005051
CELF2	CUGBP, Elav-like family member 2	10659	BRUNOL3, CUGBP2, ETR-3, ETR3, NAPOR	2.1237	1.08658	3.31e-18	7.11e-17
LRRC4	leucine rich repeat containing 4	64101	NAG14, NGL-2	2.1269	1.08875	0.000984	0.004691
LCLAT1	lysocardiolipin acyltransferase 1	253558	1AGPAT8, AGPAT8, ALCAT1, HSRG1849, LYCAT, UNQ1849	2.12914	1.09027	0.000113	0.000671
FAM217B	family with sequence similarity 217, member B	63939	C20ORF177, DJ551D2.5	2.13093	1.09148	2.67e-06	2.08e-05
MROH8	maestro heat-like repeat family member 8	140699	C20ORF131, C20ORF132, DJ621N11.3, DJ621N11.4	2.13146	1.09184	0.013833	0.047431
GLB1L	galactosidase, beta 1-like	79411	-	2.13333	1.09311	0.001156	0.005409
SEPHS2	selenophosphate synthetase 2	22928	SPS2, SPS2B	2.13372	1.09337	2.52e-14	4.21e-13
BCL2L11	BCL2-like 11 (apoptosis facilitator)	10018	BAM, BIM, BOD	2.13384	1.09345	1.41e-19	3.26e-18
ATP6V1A	ATPase, H+ transporting, lysosomal 70kDa, V1 subunit A	523	ATP6A1, ATP6V1A1, HO68, VA68, VPP2, VMA1	2.13663	1.09534	2.49e-28	8.54e-27
GNAL	guanine nucleotide binding protein (G protein), alpha activating activity polypeptide, olfactory type	2774	DYT25	2.13663	1.09534	0.006909	0.026195
TNFRSF10A	tumor necrosis factor receptor superfamily, member 10a	8797	APO2, CD261, DR4, TRAILR-1, TRAILR1	2.14055	1.09798	0.000141	0.000818
APH1B	APH1B gamma secretase subunit	83464	APH-1B, PRO1328, PSFL, TAAV688	2.14074	1.09811	4.31e-20	1.04e-18
ERO1B	endoplasmic reticulum oxidoreductase beta	56605	ERO1LB, ERO1BETA	2.14456	1.10068	0.000113	0.000673
PHLDA1	pleckstrin homology-like domain, family A, member 1	22822	DT1P1B11, PHRIP, TDAG51	2.14688	1.10224	1.42e-20	3.50e-19
RITA1	RBPJ interacting and tubulin associated 1	84934	C12ORF52, RITA	2.14805	1.10303	0.001943	0.00859
CHRNA5	cholinergic receptor, nicotinic, alpha 5 (neuronal)	1138	LNCR2	2.14907	1.10371	0.003673	0.015059
HOMER2	homer scaffolding protein 2	9455	ACPD, CPD, HOMER-2, VESL-2	2.14975	1.10417	0.011338	0.039969
FSD1L	fibronectin type III and SPRY domain containing 1-like	83856	CCDC10, CSDUFD1, FSD1CL, FSD1NL, MIR1	2.15084	1.1049	0.000225	0.001247
B3GNT2	UDP-GlcNAc:betaGal beta-1,3-N-acetylglucosaminyltransferase 2	10678	B3GN-T2, B3GNT, B3GNT-2, B3GNT1, BETA3GNT, BGNT2, BGNT-2	2.15117	1.10512	4.23e-10	5.07e-09
LAMA1	laminin, alpha 1	284217	LAMA, PTBHS, S-LAM-ALPHA	2.15154	1.10537	4.69e-17	9.35e-16
SH3TC1	SH3 domain and tetratricopeptide repeats 1	54436	-	2.15308	1.1064	0.001825	0.008126
PIK3CB	phosphatidylinositol-4,5-bisphosphate 3-kinase, catalytic subunit beta	5291	P110BETA, PI3K, PI3KBETA, PIK3C1	2.15571	1.10816	2.45e-09	2.75e-08
DNAL4	dynein, axonemal, light chain 4	10126	MRMV3, PIG27	2.15571	1.10816	6.70e-06	4.93e-05
M6PR	mannose-6-phosphate receptor (cation dependent)	4074	CD-MPR, MPR 46, MPR-46, MPR46, SMPR	2.1576	1.10943	1.28e-16	2.49e-15
PLEKHF1	pleckstrin homology domain containing, family F (with FYVE domain) member 1	79156	APPD, LAPF, PHAFIN1, ZFYVE15	2.15783	1.10958	3.12e-05	0.000204
ITPRIP	inositol 1,4,5-trisphosphate receptor interacting protein	85450	DANGER, KIAA1754, BA127L20, BA127L20.2	2.16147	1.11201	1.43e-17	2.93e-16
HS1BP3	HCLS1 binding protein 3	64342	ETM2, HS1-BP3	2.16148	1.11202	3.04e-15	5.42e-14
OSR1	odd-skipped related transciption factor 1	130497	ODD	2.16247	1.11268	2.14e-10	2.64e-09
DAB1	Dab, reelin signal transducer, homolog 1 (Drosophila)	1600	-	2.1634	1.1133	0.003933	0.015987
ACVR2B	activin A receptor, type IIB	93	ACTRIIB, ACTR-IIB, HTX4	2.16594	1.11499	9.11e-08	8.63e-07
SNX8	sorting nexin 8	29886	MVP1	2.16604	1.11506	2.27e-22	6.05e-21
WRAP53	WD repeat containing, antisense to TP53	55135	DKCB3, TCAB1, WDR79	2.1682	1.1165	1.92e-06	1.53e-05
C11orf63	chromosome 11 open reading frame 63	79864	-, JHY	2.16969	1.11749	0.009819	0.035375
SCML1	sex comb on midleg-like 1 (Drosophila)	6322	-	2.17538	1.12127	1.10e-06	9.06e-06
CGRRF1	cell growth regulator with ring finger domain 1	10668	CGR19, RNF197	2.17588	1.1216	1.63e-05	0.000113
AKR1B1	aldo-keto reductase family 1, member B1 (aldose reductase)	231	ADR, ALDR1, ALR2, AR	2.17728	1.12253	0	0
DYRK3	dual-specificity tyrosine-(Y)-phosphorylation regulated kinase 3	8444	DYRK5, RED, REDK, HYAK3-2	2.18002	1.12434	3.43e-15	6.07e-14
C14orf159	chromosome 14 open reading frame 159	80017	-, DGLUCY	2.18114	1.12508	2.03e-11	2.77e-10
RGAG4	retrotransposon gag domain containing 4	340526	6430402L03RIK, MAR5, MART5, RTL5	2.18286	1.12622	7.26e-14	1.18e-12
EXOSC5	exosome component 5	56915	RRP41B, RRP46, RRP46P, HRRP46P, P12B	2.18443	1.12726	0.000882	0.004259
EPHX1	epoxide hydrolase 1, microsomal (xenobiotic)	2052	EPHX, EPOX, HYL1, MEH	2.18745	1.12925	2.51e-24	7.32e-23
GSR	glutathione reductase	2936	HEL-75	2.19042	1.13121	1.24e-35	5.42e-34
ANKRD9	ankyrin repeat domain 9	122416	-	2.19059	1.13132	4.30e-06	3.25e-05
CMSS1	cms1 ribosomal small subunit homolog (yeast)	84319	C3ORF26	2.19138	1.13184	7.44e-10	8.73e-09
SYT14	synaptotagmin XIV	255928	SCAR11, SYTXIV	2.19343	1.13319	5.39e-28	1.82e-26
KIF17	kinesin family member 17	57576	KIF17B, KIF3X, KLP-2, OSM-3	2.19434	1.13379	0.009027	0.032853
RAD9A	RAD9 checkpoint clamp component A	5883	RAD9	2.19462	1.13397	5.46e-06	4.06e-05
ACER3	alkaline ceramidase 3	55331	APHC, PHCA	2.19654	1.13523	6.52e-10	7.69e-09
NEURL2	neuralized E3 ubiquitin protein ligase 2	140825	C20ORF163, OZZ, OZZ-E3	2.19702	1.13555	0.011825	0.04143
NETO2	neuropilin (NRP) and tolloid (TLL)-like 2	81831	BTCL2, NEOT2	2.19798	1.13618	0.006796	0.025842
CLDN12	claudin 12	9069	-	2.20325	1.13963	2.60e-18	5.62e-17
SERTAD2	SERTA domain containing 2	9792	SEI-2, TRIP-BR2	2.20684	1.14198	7.20e-41	3.60e-39
GM2A	GM2 ganglioside activator	2760	GM2-AP, SAP-3	2.2074	1.14235	6.43e-09	6.89e-08
RUNDC3A	RUN domain containing 3A	10900	RAP2IP, RPIP-8, RPIP8	2.21117	1.14481	0.013534	0.046546
SLC36A4	solute carrier family 36 (proton/amino acid symporter), member 4	120103	PAT4	2.21462	1.14706	1.25e-09	1.43e-08
GNB5	guanine nucleotide binding protein (G protein), beta 5	10681	GB5	2.21657	1.14833	2.15e-18	4.67e-17
BCAT2	branched chain amino-acid transaminase 2, mitochondrial	587	BCAM, BCATM, BCT2, PP18	2.21723	1.14876	4.52e-08	4.46e-07
TLR4	toll-like receptor 4	7099	ARMD10, CD284, TLR-4, TOLL	2.21845	1.14955	1.09e-05	7.79e-05
CLDN15	claudin 15	24146	-	2.21897	1.14989	1.75e-14	2.96e-13
ZNF782	zinc finger protein 782	158431	-	2.22569	1.15425	0.005629	0.021907
HIPK2	homeodomain interacting protein kinase 2	28996	PRO0593	2.23078	1.15755	0	0
PLD6	phospholipase D family, member 6	201164	ZUC	2.23156	1.15805	0.002668	0.011355
CRYZ	crystallin, zeta (quinone reductase)	1429	-	2.23395	1.1596	3.13e-15	5.57e-14
WDSUB1	WD repeat, sterile alpha motif and U-box domain containing 1	151525	UBOX6, WDSAM1	2.23516	1.16038	1.03e-06	8.57e-06
DHFRL1	dihydrofolate reductase-like 1	200895	DHFRP4, DHFR2	2.23541	1.16054	2.18e-13	3.43e-12
MBLAC2	metallo-beta-lactamase domain containing 2	153364	-	2.23583	1.16081	0.000827	0.004025
UGCG	UDP-glucose ceramide glucosyltransferase	7357	GCS, GLCT1	2.23633	1.16113	7.91e-26	2.45e-24
GULP1	GULP, engulfment adaptor PTB domain containing 1	51454	CED-6, CED6, GULP	2.23791	1.16215	2.35e-11	3.18e-10
RASGRF2	Ras protein-specific guanine nucleotide-releasing factor 2	5924	GRF2, RAS-GRF2	2.24996	1.1699	2.76e-41	1.40e-39
MDK	midkine (neurite growth-promoting factor 2)	4192	ARAP, MK, NEGF2	2.25324	1.172	5.67e-30	2.06e-28
TBX19	T-box 19	9095	TBS19, TPIT, DJ747L4.1	2.25429	1.17267	0.004139	0.01672
GNAI1	guanine nucleotide binding protein (G protein), alpha inhibiting activity polypeptide 1	2770	GI	2.25838	1.17529	4.32e-07	3.75e-06
FAM110B	family with sequence similarity 110, member B	90362	C8ORF72	2.25907	1.17573	0.003972	0.016114
CLCN3	chloride channel, voltage-sensitive 3	1182	CLC3, CLC-3	2.26247	1.1779	3.32e-22	8.77e-21
ABCA1	ATP-binding cassette, sub-family A (ABC1), member 1	19	ABC-1, ABC1, CERP, HDLDT1, TGD	2.2626	1.17798	0	0
HSD17B14	hydroxysteroid (17-beta) dehydrogenase 14	51171	DHRS10, SDR47C1, RETSDR3	2.26663	1.18055	1.94e-06	1.54e-05
NPC1	Niemann-Pick disease, type C1	4864	NPC	2.26731	1.18098	9.33e-22	2.41e-20
ADAT3	adenosine deaminase, tRNA-specific 3	113179	FWP005, MRT36, MST121, MSTP121, S863-5, TAD3	2.26926	1.18222	0.009743	0.035115
PIM3	Pim-3 proto-oncogene, serine/threonine kinase	415116	PIM-3	2.27436	1.18546	2.06e-06	1.63e-05
FAM135A	family with sequence similarity 135, member A	57579	KIAA1411	2.27513	1.18595	8.30e-07	6.99e-06
IL33	interleukin 33	90865	C9ORF26, DVS27, IL1F11, NF-HEV, NFEHEV	2.27737	1.18737	9.04e-27	2.87e-25
DGKE	diacylglycerol kinase, epsilon 64kDa	8526	DAGK5, DAGK6, DGK, NPHS7	2.27898	1.18839	5.31e-08	5.19e-07
KATNAL2	katanin p60 subunit A-like 2	83473	-	2.28091	1.18961	0.000426	0.002227
SEMA4G	sema domain, immunoglobulin domain (Ig), transmembrane domain (TM) and short cytoplasmic domain, (semaphorin) 4G	57715	-	2.28186	1.19021	0.002137	0.009337
SLC25A33	solute carrier family 25 (pyrimidine nucleotide carrier), member 33	84275	BMSC-MCP, PNC1	2.28343	1.1912	0.000195	0.001102
FCRLB	Fc receptor-like B	127943	FCRL2, FCRLM2, FCRLY, FREB-2, FCRY	2.28474	1.19203	0.010316	0.036883
ALG10	ALG10, alpha-1,2-glucosyltransferase	84920	ALG10A, DIE2, KCR1	2.28571	1.19264	0.005331	0.020903
IFI44L	interferon-induced protein 44-like	10964	C1ORF29, GS3686	2.28839	1.19433	0.000175	0.000998
SLC7A11	solute carrier family 7 (anionic amino acid transporter light chain, xc- system), member 11	23657	CCBR1, XCT	2.28902	1.19473	0	0
THBD	thrombomodulin	7056	AHUS6, BDCA3, CD141, THPH12, THRM, TM	2.28945	1.195	0.008209	0.030336
ZNF519	zinc finger protein 519	162655	HST2362	2.29119	1.1961	0.004894	0.019409
STXBP2	syntaxin binding protein 2	6813	FHL5, HUNC18B, MUNC18-2, UNC18-2, UNC18B, PP10122	2.29237	1.19684	0.01226	0.042778
CECR5	cat eye syndrome chromosome region, candidate 5	27440	-, HDHD5	2.29293	1.19719	3.79e-10	4.57e-09
IGF2R	insulin-like growth factor 2 receptor	3482	CD222, CIMPR, M6P-R, MPR1, MPRI	2.29452	1.19819	0	0
PITPNM2	phosphatidylinositol transfer protein, membrane-associated 2	57605	NIR-3, NIR3, RDGB2, RDGBA2	2.29472	1.19832	1.03e-07	9.67e-07
CDADC1	cytidine and dCMP deaminase domain containing 1	81602	NYD-SP15, BA103J18.1	2.29525	1.19865	4.85e-07	4.18e-06
MREG	melanoregulin	55686	DSU, WDT2	2.29666	1.19954	3.86e-05	0.000249
DNER	delta/notch-like EGF repeat containing	92737	UNQ26, BET	2.29764	1.20015	0.001847	0.0082
ANO10	anoctamin 10	55129	SCAR10, TMEM16K	2.29856	1.20073	9.98e-27	3.17e-25
GAREM	GRB2 associated, regulator of MAPK1	64762	C18ORF11, FAM59A, GM944, GAREM1	2.30074	1.2021	6.55e-12	9.36e-11
TNIP3	TNFAIP3 interacting protein 3	79931	ABIN-3, LIND	2.30116	1.20236	0.012032	0.042109
ZNF473	zinc finger protein 473	25888	HZFP100, ZN473	2.3029	1.20345	1.08e-06	8.96e-06
OAF	out at first homolog	220323	NS5ATP13TP2	2.30381	1.20402	4.39e-08	4.34e-07
GAS2L3	growth arrest-specific 2 like 3	283431	G2L3	2.30814	1.20673	0.000167	0.000955
CISD2	CDGSH iron sulfur domain 2	493856	ERIS, MINER1, NAF-1, WFS2, ZCD2	2.30918	1.20738	1.99e-16	3.84e-15
KAZN	kazrin, periplakin interacting protein	23254	KAZ	2.31072	1.20834	0.005445	0.021288
ABCC1	ATP-binding cassette, sub-family C (CFTR/MRP), member 1	4363	ABC29, ABCC, GS-X, MRP, MRP1	2.31086	1.20843	0	0
FAM196A	family with sequence similarity 196, member A	642938	C10ORF141	2.31232	1.20934	1.72e-09	1.95e-08
PROCA1	protein interacting with cyclin A1	147011	-	2.31439	1.21063	1.45e-05	0.000102
MMP15	matrix metallopeptidase 15 (membrane-inserted)	4324	MT2-MMP, MTMMP2, SMCP-2	2.31521	1.21114	0.001281	0.005935
SLC5A3	solute carrier family 5 (sodium/myo-inositol cotransporter), member 3	6526	BCW2, SMIT, SMIT1, SMIT2	2.31634	1.21185	8.36e-09	8.88e-08
GBA	glucosidase, beta, acid	2629	GBA1, GCB, GLUC	2.31643	1.2119	0	0
IDH1	isocitrate dehydrogenase 1 (NADP+), soluble	3417	HEL-216, HEL-S-26, IDCD, IDH, IDP, IDPC, PICD	2.31818	1.21299	7.25e-20	1.72e-18
CLN5	ceroid-lipofuscinosis, neuronal 5	1203	NCL	2.31827	1.21305	5.32e-19	1.19e-17
APOBEC3F	apolipoprotein B mRNA editing enzyme, catalytic polypeptide-like 3F	200316	A3F, ARP8, BK150C2.4.MRNA, KA6	2.31832	1.21308	0.000632	0.003158
ALG10B	ALG10B, alpha-1,2-glucosyltransferase	144245	ALG10, KCR1	2.31919	1.21362	1.34e-09	1.53e-08
HSPH1	heat shock 105kDa/110kDa protein 1	10808	HSP105, HSP105A, HSP105B, NY-CO-25	2.32184	1.21527	0	0
CMTM1	CKLF-like MARVEL transmembrane domain containing 1	113540	CKLFH, CKLFH1, CKLFSF1	2.32332	1.21619	0.004847	0.019245
ZNF525	zinc finger protein 525	170958	-	2.3244	1.21686	0.000261	0.001425
GALNT4	polypeptide N-acetylgalactosaminyltransferase 4	8693	GALNAC-T4, GALNACT4	2.32585	1.21776	0.005052	0.019939
ENOSF1	enolase superfamily member 1	55556	HSRTSBETA, RTS, TYMSAS	2.32964	1.22011	1.66e-10	2.08e-09
FAM117A	family with sequence similarity 117, member A	81558	-	2.32987	1.22025	0.000561	0.002839
LEPR	leptin receptor	3953	CD295, LEP-R, LEPRD, OB-R, OBR	2.3299	1.22027	4.11e-07	3.57e-06
HSPE1	heat shock 10kDa protein 1	3336	CPN10, EPF, GROES, HSP10	2.33155	1.22129	3.19e-12	4.65e-11
SLC25A38	solute carrier family 25, member 38	54977	-	2.3317	1.22138	2.66e-19	6.11e-18
DDN	dendrin	23109	-	2.33331	1.22238	0.008581	0.031501
ATP6V1C1	ATPase, H+ transporting, lysosomal 42kDa, V1 subunit C1	528	ATP6C, ATP6D, VATC, VMA5	2.33708	1.22471	0	0
SLC1A2	solute carrier family 1 (glial high affinity glutamate transporter), member 2	6506	EAAT2, GLT-1, HBGT	2.33903	1.22591	1.07e-06	8.87e-06
TMEM144	transmembrane protein 144	55314	-	2.34326	1.22852	0.014117	0.048229
ZNF667	zinc finger protein 667	63934	MIPU1	2.34398	1.22896	3.85e-11	5.10e-10
GAREML	GRB2 associated, regulator of MAPK1-like	150946	FAM59B, GAREM2	2.34686	1.23073	1.42e-15	2.60e-14
NKIRAS1	NFKB inhibitor interacting Ras-like 1	28512	KBRAS1, KAPPAB-RAS1	2.35657	1.23669	6.17e-11	7.97e-10
TNFRSF13C	tumor necrosis factor receptor superfamily, member 13C	115650	BAFF-R, BAFFR, BROMIX, CD268, CVID4, PROLIXIN	2.36056	1.23913	0.008837	0.032226
TYSND1	trypsin domain containing 1	219743	NET41	2.36135	1.23961	6.86e-07	5.84e-06
E2F1	E2F transcription factor 1	1869	E2F-1, RBAP1, RBBP3, RBP3	2.36292	1.24057	0.001837	0.008164
LRRC4C	leucine rich repeat containing 4C	57689	NGL-1, NGL1	2.36428	1.2414	0.006826	0.025937
C22orf46	chromosome 22 open reading frame 46	79640	-	2.3715	1.2458	1.54e-09	1.75e-08
SCML2	sex comb on midleg-like 2 (Drosophila)	10389	-	2.37502	1.24794	0.00029	0.001572
GNG2	guanine nucleotide binding protein (G protein), gamma 2	54331	-	2.3763	1.24872	1.47e-27	4.87e-26
TRIM16L	tripartite motif containing 16-like	147166	TRIM70	2.37635	1.24875	0	7.01e-45
TMEM132B	transmembrane protein 132B	114795	-	2.37787	1.24967	0.000942	0.004518
CPEB4	cytoplasmic polyadenylation element binding protein 4	80315	CPE-BP4, HCPEB-4	2.38441	1.25363	4.45e-15	7.80e-14
DUSP23	dual specificity phosphatase 23	54935	DUSP25, LDP-3, MOSP, VHZ	2.38627	1.25476	6.43e-05	0.000399
TESK2	testis-specific kinase 2	10420	-	2.3901	1.25707	0.002945	0.012404
PPM1L	protein phosphatase, Mg2+/Mn2+ dependent, 1L	151742	PP2C-EPSILON, PP2CE, PPM1-LIKE	2.39341	1.25907	0.001836	0.008161
CCDC78	coiled-coil domain containing 78	124093	C16ORF25, CNM4, JFP10, HSCCDC78	2.39459	1.25978	0.002251	0.009792
PTCH2	patched 2	8643	PTC2	2.40414	1.26552	0.007066	0.026703
EFCAB13	EF-hand calcium binding domain 13	124989	C17ORF57	2.40464	1.26582	2.34e-05	0.000156
SLC44A2	solute carrier family 44 (choline transporter), member 2	57153	CTL2, PP1292	2.40769	1.26765	0	0
PTP4A1	protein tyrosine phosphatase type IVA, member 1	7803	HH72, PRL-1, PRL1, PTP(CAAX1), PTPCAAX1	2.40806	1.26787	0	0
ZNF10	zinc finger protein 10	7556	KOX1	2.42289	1.27673	6.86e-07	5.84e-06
MKRN3	makorin ring finger protein 3	7681	CPPB2, D15S9, RNF63, ZFP127, ZNF127	2.42348	1.27708	0.000508	0.002601
TIGD1	tigger transposable element derived 1	200765	EEYORE	2.42819	1.27988	0.000208	0.001163
PKD1L1	polycystic kidney disease 1 like 1	168507	PRO19563	2.43014	1.28104	0.006366	0.024438
HSPBAP1	HSPB (heat shock 27kDa) associated protein 1	79663	PASS1	2.44115	1.28756	6.45e-06	4.76e-05
RAB6B	RAB6B, member RAS oncogene family	51560	-	2.44528	1.29	0.001073	0.005061
C1orf54	chromosome 1 open reading frame 54	79630	-	2.4473	1.29119	3.15e-05	0.000206
SLC2A13	solute carrier family 2 (facilitated glucose transporter), member 13	114134	HMIT	2.45044	1.29304	0	0
SLC25A37	solute carrier family 25 (mitochondrial iron transporter), member 37	51312	HT015, MFRN, MFRN1, MSC, MSCP, PRO1278, PRO1584, PRO2217	2.45408	1.29518	4.04e-15	7.11e-14
ST3GAL1	ST3 beta-galactoside alpha-2,3-sialyltransferase 1	6482	GAL-NAC6S, SIAT4A, SIATFL, ST3GALA, ST3GALA.1, ST3GALIA, ST3GALIA,1, ST3O	2.45418	1.29524	0	0
B3GNT5	UDP-GlcNAc:betaGal beta-1,3-N-acetylglucosaminyltransferase 5	84002	B3GN-T5, BETA3GN-T5	2.45568	1.29612	2.86e-07	2.54e-06
FAAH	fatty acid amide hydrolase	2166	FAAH-1, PSAB	2.45983	1.29856	0.00516	0.020328
CMPK2	cytidine monophosphate (UMP-CMP) kinase 2, mitochondrial	129607	TMPK2, TYKI, UMP-CMPK2	2.46004	1.29868	0.009519	0.03444
TMEM67	transmembrane protein 67	91147	JBTS6, MECKELIN, MKS3, NPHP11, TNEM67	2.46022	1.29879	1.51e-05	0.000105
LRP2BP	LRP2 binding protein	55805	-	2.46026	1.29881	0.01034	0.036937
AKAP6	A kinase (PRKA) anchor protein 6	9472	ADAP100, ADAP6, AKAP100, PRKA6, MAKAP	2.46084	1.29915	1.31e-06	1.07e-05
PTPRH	protein tyrosine phosphatase, receptor type, H	5794	R-PTP-H, SAP1	2.46273	1.30026	0.007563	0.028288
IQCG	IQ motif containing G	84223	CFAP122, DRC9	2.46889	1.30386	1.13e-05	8.04e-05
CCDC171	coiled-coil domain containing 171	203238	C9ORF93, BA536D16.1, BA778P13.1	2.47672	1.30843	0.002103	0.009209
CERS4	ceramide synthase 4	79603	LASS4, TRH1	2.4887	1.31539	3.81e-05	0.000246
FAM13A	family with sequence similarity 13, member A	10144	ARHGAP48, FAM13A1	2.49075	1.31658	9.40e-16	1.73e-14
CCDC62	coiled-coil domain containing 62	84660	CT109, ERAP75, TSP-NY	2.49253	1.31761	0.008764	0.03204
ACER2	alkaline ceramidase 2	340485	ALKCDASE2, ASAH3L	2.49396	1.31844	0.0002	0.001122
DRAXIN	dorsal inhibitory axon guidance protein	374946	AGPA3119, C1ORF187, UNQ3119, NEUCRIN	2.50259	1.32342	2.23e-07	2.00e-06
BVES	blood vessel epicardial substance	11149	HBVES, POP1, POPDC1	2.51093	1.32822	3.81e-15	6.71e-14
TMEM192	transmembrane protein 192	201931	-	2.51432	1.33017	2.04e-07	1.84e-06
GRIN2C	glutamate receptor, ionotropic, N-methyl D-aspartate 2C	2905	GLUN2C, NMDAR2C, NR2C	2.5165	1.33142	0.007717	0.028758
CYP1B1	cytochrome P450, family 1, subfamily B, polypeptide 1	1545	CP1B, CYPIB1, GLC3A, P4501B1	2.52026	1.33357	0	0
CACYBP	calcyclin binding protein	27101	GIG5, PNAS-107, S100A6BP, SIP	2.52234	1.33476	1.74e-25	5.31e-24
ZNF85	zinc finger protein 85	7639	HPF4, HTF1	2.53071	1.33954	0.001913	0.008468
ANO7	anoctamin 7	50636	D-TMPP, DTMPP, IPCA-5, IPCA5, NGEP, PCANAP5, PCANAP5L, TMEM16G	2.53749	1.3434	0.006703	0.025545
HSP90AA1	heat shock protein 90kDa alpha (cytosolic), class A member 1	3320	EL52, HSP86, HSP89A, HSP90A, HSP90N, HSPC1, HSPCA, HSPCAL1, HSPCAL4, HSPN, HSP89, HSP90, LAP-2, LAP2	2.53791	1.34364	0	0
ACKR3	atypical chemokine receptor 3	57007	CMKOR1, CXC-R7, CXCR-7, CXCR7, GPR159, RDC-1, RDC1	2.54414	1.34718	0	0
NCR3LG1	natural killer cell cytotoxicity receptor 3 ligand 1	374383	B7-H6, B7H6, DKFZP686O24166	2.54799	1.34936	2.75e-08	2.77e-07
GPR157	G protein-coupled receptor 157	80045	-	2.55391	1.35271	7.31e-08	7.02e-07
SERTAD4	SERTA domain containing 4	56256	DJ667H12.2	2.55943	1.35582	1.40e-45	1.04e-43
AP1AR	adaptor-related protein complex 1 associated regulatory protein	55435	2C18, C4ORF16, GBAR, PRO0971, GAMMA-BAR	2.56571	1.35936	1.62e-18	3.56e-17
AP1S3	adaptor-related protein complex 1, sigma 3 subunit	130340	PSORS15	2.56699	1.36008	0.001968	0.008676
AMMECR1	Alport syndrome, mental retardation, midface hypoplasia and elliptocytosis chromosomal region gene 1	9949	AMMERC1	2.5676	1.36042	5.95e-25	1.77e-23
MKNK2	MAP kinase interacting serine/threonine kinase 2	2872	GPRK7, MNK2	2.56815	1.36073	5.04e-44	2.81e-42
RAB33A	RAB33A, member RAS oncogene family	9363	RABS10	2.57079	1.36221	0.007279	0.02738
BRI3BP	BRI3 binding protein	140707	BNAS1, HCCR-1, HCCR-2, HCCRBP-1, KG19	2.57487	1.3645	1.72e-08	1.77e-07
KCNT2	potassium channel, sodium activated subfamily T, member 2	343450	KCA4.2, SLICK, SLO2.1	2.5805	1.36765	5.85e-05	0.000366
CFAP58	cilia and flagella associated protein 58	159686	C10ORF80, CCDC147, BA127L20.4, BA127L20.5, BA554P13.1	2.58082	1.36783	0.001852	0.00822
AKR1C2	aldo-keto reductase family 1, member C2	1646	AKR1C-PSEUDO, BABP, DD, DD-2, DD/BABP, DD2, DDH2, HAKRD, HBAB, MCDR2, SRXY8, TDD	2.58241	1.36872	1.23e-33	5.03e-32
GDPD1	glycerophosphodiester phosphodiesterase domain containing 1	284161	GDE4	2.583	1.36905	0.000901	0.004342
TTC34	tetratricopeptide repeat domain 34	100287898	-	2.58311	1.36911	0.003381	0.01399
UAP1L1	UDP-N-acetylglucosamine pyrophosphorylase 1 like 1	91373	-	2.58781	1.37173	3.25e-30	1.19e-28
MDM2	MDM2 proto-oncogene, E3 ubiquitin protein ligase	4193	ACTFS, HDMX, HDM2	2.59018	1.37305	0	0
LYN	LYN proto-oncogene, Src family tyrosine kinase	4067	JTK8, P53LYN, P56LYN	2.5917	1.3739	1.90e-06	1.51e-05
MUC20	mucin 20, cell surface associated	200958	MUC-20	2.5951	1.37579	0.000921	0.00442
GLA	galactosidase, alpha	2717	GALA	2.59542	1.37597	2.06e-13	3.25e-12
AC011511.1				2.59569	1.37612	0.006671	0.025437
ANKDD1B	ankyrin repeat and death domain containing 1B	728780	-	2.59782	1.3773	0.006118	0.023592
FOSL1	FOS-like antigen 1	8061	FRA, FRA1, FRA-1	2.60029	1.37867	1.79e-18	3.90e-17
PRKCH	protein kinase C, eta	5583	PKC-L, PKCL, PRKCL, NPKC-ETA	2.6076	1.38272	2.71e-05	0.000179
MAPK13	mitogen-activated protein kinase 13	5603	MAPK 13, MAPK-13, PRKM13, SAPK4, P38DELTA	2.61583	1.38727	5.24e-10	6.23e-09
TDRKH	tudor and KH domain containing	11022	TDRD2	2.62821	1.39408	5.36e-05	0.000337
KLRG1	killer cell lectin-like receptor subfamily G, member 1	10219	2F1, CLEC15A, MAFA, MAFA-2F1, MAFA-L, MAFA-LIKE	2.62877	1.39439	0.003939	0.015997
XPO1	exportin 1	7514	CRM1, EMB, EXP1	2.63218	1.39626	0	0
PLCB1	phospholipase C, beta 1 (phosphoinositide-specific)	23236	EIEE12, PI-PLC, PLC-154, PLC-I, PLC154, PLCB1A, PLCB1B	2.63273	1.39656	7.45e-11	9.57e-10
FAM180A	family with sequence similarity 180, member A	389558	UNQ1940	2.63903	1.40001	1.14e-23	3.25e-22
PAQR3	progestin and adipoQ receptor family member III	152559	RKTG	2.63982	1.40044	2.76e-19	6.32e-18
LURAP1L	leucine rich adaptor protein 1-like	286343	C9ORF150, HYST0841, LRAP35B, BA3L8.2	2.64204	1.40165	1.40e-45	8.55e-44
SLC40A1	solute carrier family 40 (iron-regulated transporter), member 1	30061	FPN1, HFE4, IREG1, MST079, MSTP079, MTP1, SLC11A3	2.64281	1.40207	2.37e-15	4.25e-14
OSGIN2	oxidative stress induced growth inhibitor family member 2	734	C8ORF1, HT41	2.64376	1.40259	1.76e-10	2.19e-09
NUDT16	nudix (nucleoside diphosphate linked moiety X)-type motif 16	131870	-	2.64979	1.40588	0	1.40e-45
TRAPPC5	trafficking protein particle complex 5	126003	TRS31	2.67009	1.41689	0.001803	0.008036
PRTG	protogenin	283659	IGDCC5	2.67017	1.41693	0.000195	0.001102
KITLG	KIT ligand	4254	FPH2, FPHH, KL-1, KITL, MGF, SCF, SF, SHEP7	2.67842	1.42138	0	0
RORA	RAR-related orphan receptor A	6095	NR1F1, ROR1, ROR2, ROR3, RZR-ALPHA, RZRA	2.68241	1.42353	2.74e-14	4.58e-13
SHC3	SHC (Src homology 2 domain containing) transforming protein 3	53358	N-SHC, NSHC, RAI, SHCC	2.6842	1.42449	5.60e-10	6.64e-09
RAB29	RAB29, member RAS oncogene family	8934	RAB7L, RAB7L1	2.68721	1.42611	6.84e-27	2.19e-25
CD40	CD40 molecule, TNF receptor superfamily member 5	958	BP50, CDW40, TNFRSF5, P50	2.68762	1.42633	8.16e-05	0.000497
CLDN4	claudin 4	1364	CPE-R, CPER, CPETR, CPETR1, WBSCR8, HCPE-R, CLDN4 (CLAUDIN 4)	2.69144	1.42838	0.000778	0.003807
AIFM3	apoptosis-inducing factor, mitochondrion-associated, 3	150209	AIFL	2.69791	1.43184	0.004529	0.018121
GNPDA1	glucosamine-6-phosphate deaminase 1	10007	GNP1, GNPDA, GNPI, GPI, HLN	2.70793	1.43719	0	0
RDH10	retinol dehydrogenase 10 (all-trans)	157506	SDR16C4	2.71024	1.43842	2.71e-29	9.67e-28
PASK	PAS domain containing serine/threonine kinase	23178	PASKIN, STK37	2.71462	1.44075	0.004528	0.018121
LOC100130705	uncharacterized LOC100130705	100130705	-, ATP6V1FNB	2.72406	1.44576	0.001901	0.00842
LACC1	laccase (multicopper oxidoreductase) domain containing 1	144811	C13ORF31	2.72669	1.44715	0	0
PQLC2L	PQ loop repeat containing 2-like	152078	C3ORF55	2.72803	1.44786	0.003484	0.01438
PREPL	prolyl endopeptidase-like	9581	-	2.73411	1.45107	0	0
ANKRD10	ankyrin repeat domain 10	55608	-	2.73523	1.45166	0	0
HTR7	5-hydroxytryptamine (serotonin) receptor 7, adenylate cyclase-coupled	3363	5-HT7	2.74062	1.4545	0.002815	0.011907
ORAI1	ORAI calcium release-activated calcium modulator 1	84876	CRACM1, IMD9, ORAT1, TAM2, TMEM142A	2.74094	1.45467	1.11e-06	9.17e-06
CMTM7	CKLF-like MARVEL transmembrane domain containing 7	112616	CKLFSF7	2.74842	1.4586	4.94e-06	3.71e-05
UBAP1L	ubiquitin associated protein 1-like	390595	UBAP-1L	2.75175	1.46035	2.34e-05	0.000156
ANKRD34A	ankyrin repeat domain 34A	284615	ANKRD34	2.76169	1.46555	0.000622	0.003117
YPEL2	yippee-like 2	388403	FKSG4	2.76667	1.46815	1.86e-21	4.74e-20
ZNF778	zinc finger protein 778	197320	-	2.76673	1.46818	3.21e-15	5.69e-14
PAQR5	progestin and adipoQ receptor family member V	54852	MPRG	2.76692	1.46828	1.14e-14	1.95e-13
DDIT3	DNA-damage-inducible transcript 3	1649	CEBPZ, CHOP, CHOP-10, CHOP10, GADD153	2.76993	1.46985	1.10e-22	3.00e-21
GSAP	gamma-secretase activating protein	54103	PION	2.77402	1.47198	0.001163	0.005442
PPIL6	peptidylprolyl isomerase (cyclophilin)-like 6	285755	PPIASE, RSPH12, BA425D10.6, DJ919F19.1	2.78072	1.47546	0.002468	0.010619
AC025283.3				2.78302	1.47665	0.003572	0.014709
AIFM2	apoptosis-inducing factor, mitochondrion-associated, 2	84883	AMID, PRG3	2.78429	1.47731	1.44e-16	2.79e-15
ITGA6	integrin, alpha 6	3655	CD49F, ITGA6B, VLA-6	2.78539	1.47788	3.55e-19	8.08e-18
PHLDB3	pleckstrin homology-like domain, family B, member 3	653583	-	2.78669	1.47855	3.52e-13	5.44e-12
CYB5RL	cytochrome b5 reductase-like	606495	-	2.79328	1.48196	8.42e-07	7.08e-06
HIST1H2BN	histone cluster 1, H2bn	8341	H2B/D, H2BFD	2.80315	1.48705	0.001252	0.005822
C2CD4A	C2 calcium-dependent domain containing 4A	145741	FAM148A, NLF1	2.80735	1.48921	0.001872	0.008309
TDP2	tyrosyl-DNA phosphodiesterase 2	51567	AD022, EAP2, EAPII, TTRAP, DJ30M3.3, HTDP2	2.82247	1.49696	6.49e-22	1.69e-20
SALL4	spalt-like transcription factor 4	57167	DRRS, HSAL4, ZNF797, DJ1112F19.1	2.82805	1.49981	0.002226	0.009686
SLC19A1	solute carrier family 19 (folate transporter), member 1	6573	CHMD, FOLT, IFC1, REFC, RFC1	2.8396	1.50569	3.07e-07	2.71e-06
SLC22A18	solute carrier family 22, member 18	5002	BWR1A, BWSCR1A, HET, IMPT1, ITM, ORCTL2, SLC22A1L, TSSC5, P45-BWR1A	2.83968	1.50573	1.27e-09	1.46e-08
EPGN	epithelial mitogen	255324	ALGV3072, EPG, PRO9904	2.84364	1.50774	0.002941	0.012394
CTNS	cystinosin, lysosomal cystine transporter	1497	CTNS-LSB, PQLC4	2.8515	1.51172	4.72e-21	1.18e-19
OSTM1	osteopetrosis associated transmembrane protein 1	28962	GIPN, GL, HSPC019, OPTB5	2.85164	1.51179	0	2.80e-45
ARSK	arylsulfatase family, member K	153642	TSULF	2.85702	1.51451	3.02e-13	4.69e-12
HDHD3	haloacid dehalogenase-like hydrolase domain containing 3	81932	2810435D12RIK, C9ORF158	2.8657	1.51889	5.18e-09	5.61e-08
JARID2	jumonji, AT rich interactive domain 2	3720	JMJ	2.88038	1.52626	1.64e-39	8.01e-38
FER1L6	fer-1-like family member 6	654463	C8ORFK23	2.88676	1.52945	0.000674	0.003349
HK2	hexokinase 2	3099	HKII, HXK2	2.8871	1.52962	0	0
CNIH3	cornichon family AMPA receptor auxiliary protein 3	149111	CNIH-3	2.89917	1.53564	0	0
SOAT1	sterol O-acyltransferase 1	6646	ACACT, ACAT, ACAT-1, ACAT1, SOAT, STAT	2.904	1.53804	1.16e-27	3.86e-26
ZDHHC23	zinc finger, DHHC-type containing 23	254887	NIDD	2.9137	1.54285	0.000317	0.001706
WDR78	WD repeat domain 78	79819	DIC4	2.91456	1.54328	3.60e-08	3.59e-07
GK	glycerol kinase	2710	GK1, GKD	2.92081	1.54637	4.29e-10	5.13e-09
HIST1H4H	histone cluster 1, H4h	8365	H4/H, H4FH	2.93427	1.553	1.45e-25	4.45e-24
ABHD3	abhydrolase domain containing 3	171586	LABH3	2.93445	1.55309	2.89e-05	0.00019
CXCL3	chemokine (C-X-C motif) ligand 3	2921	CINC-2B, GRO3, GROG, MIP-2B, MIP2B, SCYB3	2.94058	1.5561	0.00134	0.006177
STK32A	serine/threonine kinase 32A	202374	YANK1	2.94878	1.56012	5.95e-08	5.77e-07
RASD1	RAS, dexamethasone-induced 1	51655	AGS1, DEXRAS1, MGC:26290	2.95388	1.56261	1.55e-18	3.41e-17
SOX5	SRY (sex determining region Y)-box 5	6660	L-SOX5, L-SOX5B, L-SOX5F	2.9749	1.57284	4.44e-09	4.83e-08
CDON	cell adhesion associated, oncogene regulated	50937	CDO, CDON1, HPE11, ORCAM	2.97869	1.57468	2.76e-08	2.77e-07
CLDN14	claudin 14	23562	DFNB29	2.98314	1.57683	1.66e-18	3.62e-17
EID2B	EP300 interacting inhibitor of differentiation 2B	126272	EID-2B, EID-3	2.99945	1.5847	0.000538	0.002735
CAPN5	calpain 5	726	ADNIV, HTRA3, VRNI, NCL-3	3.01961	1.59436	4.14e-21	1.04e-19
TACC2	transforming, acidic coiled-coil containing protein 2	10579	AZU-1, ECTACC	3.01973	1.59442	3.60e-16	6.82e-15
TRIM9	tripartite motif containing 9	114088	RNF91, SPRING	3.01988	1.59449	0.001257	0.005841
PTPN3	protein tyrosine phosphatase, non-receptor type 3	5774	PTP-H1, PTPH1	3.02526	1.59706	4.29e-06	3.25e-05
TMEM253	transmembrane protein 253	643382	C14ORF176, C14ORF95, NCRNA00220	3.04048	1.6043	0.000177	0.001011
RPS6KA5	ribosomal protein S6 kinase, 90kDa, polypeptide 5	9252	MSK1, MSPK1, RLPK	3.04126	1.60467	2.83e-05	0.000186
ADAM28	ADAM metallopeptidase domain 28	10863	ADAM 28, MDC-L, MDCL, EMDC II, EMDCII	3.04605	1.60694	3.27e-05	0.000213
TRIB3	tribbles pseudokinase 3	57761	C20ORF97, NIPK, SINK, SKIP3, TRB3	3.04643	1.60712	1.58e-33	6.45e-32
TSSK6	testis-specific serine kinase 6	83983	CT72, FKSG82, SSTK, TSSK4	3.04818	1.60795	0.000222	0.001234
SQSTM1	sequestosome 1	8878	A170, FTDALS3, OSIL, PDB3, ZIP3, P60, P62, P62B	3.05216	1.60983	0	0
PPP1R15A	protein phosphatase 1, regulatory subunit 15A	23645	GADD34	3.06671	1.61669	1.41e-40	7.04e-39
TSPAN10	tetraspanin 10	83882	OCSP	3.07075	1.61859	0.000216	0.001206
VSIG10L	V-set and immunoglobulin domain containing 10 like	147645	-	3.07676	1.62141	0.000147	0.000852
FOLR3	folate receptor 3 (gamma)	2352	FR-G, FR-GAMMA, GAMMA-HFR	3.07981	1.62284	2.92e-11	3.92e-10
ASPRV1	aspartic peptidase, retroviral-like 1	151516	MUNO, SASP, SASPASE, TAPS	3.08098	1.62339	0.000448	0.002324
ARHGAP24	Rho GTPase activating protein 24	83478	FILGAP, RC-GAP72, RCGAP72, P73, P73RHOGAP	3.09172	1.62841	1.61e-17	3.30e-16
VSIG10	V-set and immunoglobulin domain containing 10	54621	-	3.09786	1.63127	3.24e-19	7.39e-18
TXNRD1	thioredoxin reductase 1	7296	GRIM-12, TR, TR1, TRXR1, TXNR	3.0985	1.63157	0	0
DNHD1	dynein heavy chain domain 1	144132	C11ORF47, CCDC35, DHCD1, DNHD1L	3.11174	1.63772	5.78e-08	5.62e-07
MME	membrane metallo-endopeptidase	4311	CALLA, CD10, NEP, SFE	3.11275	1.63819	0	0
GPCPD1	glycerophosphocholine phosphodiesterase 1	56261	EDI3, GDE5, GDPD6, PREI4	3.11994	1.64152	3.54e-40	1.76e-38
STX3	syntaxin 3	6809	STX3A	3.12648	1.64454	4.04e-13	6.22e-12
CDCP1	CUB domain containing protein 1	64866	CD318, SIMA135, TRASK	3.14757	1.65424	2.50e-25	7.58e-24
SLC31A2	solute carrier family 31 (copper transporter), member 2	1318	COPT2, CTR2, HCTR2	3.15107	1.65584	3.99e-05	0.000256
TDO2	tryptophan 2,3-dioxygenase	6999	TDO, TO, TPH2, TRPO	3.16315	1.66136	0.000982	0.004688
SH3BGRL2	SH3 domain binding glutamate-rich protein like 2	83699	-	3.17783	1.66804	0.000194	0.001097
CHKA	choline kinase alpha	1119	CHK, CK, CKI, EK	3.18113	1.66954	2.20e-10	2.70e-09
CREG1	cellular repressor of E1A-stimulated genes 1	8804	CREG	3.18766	1.6725	8.67e-25	2.56e-23
TMEM158	transmembrane protein 158 (gene/pseudogene)	25907	BBP, RIS1, P40BBP	3.19988	1.67802	4.99e-23	1.38e-21
FAM134B	family with sequence similarity 134, member B	54463	JK-1, JK1, RETREG1	3.23169	1.69229	0.000825	0.004015
BRINP1	bone morphogenetic protein/retinoic acid inducible neural-specific 1	1620	DBC1, DBCCR1, FAM5A	3.23277	1.69277	0.000358	0.001904
ARRDC3	arrestin domain containing 3	57561	TLIMP	3.23297	1.69286	0	0
SRGAP3	SLIT-ROBO Rho GTPase activating protein 3	9901	ARHGAP14, MEGAP, SRGAP2, WRP	3.2457	1.69853	5.03e-07	4.33e-06
PLCD1	phospholipase C, delta 1	5333	NDNC3, PLC-III	3.24599	1.69866	0	0
EDNRA	endothelin receptor type A	1909	ET-A, ETA, ETA-R, ETAR, ETRA, MFDA, HET-AR	3.25099	1.70088	4.52e-11	5.94e-10
DNAJA4	DnaJ (Hsp40) homolog, subfamily A, member 4	55466	MST104, MSTP104, PRO1472	3.26751	1.70819	2.12e-10	2.61e-09
CA12	carbonic anhydrase XII	771	CAXII, HST18816	3.2842	1.71554	7.10e-29	2.49e-27
DUSP4	dual specificity phosphatase 4	1846	HVH2, MKP-2, MKP2, TYP	3.28693	1.71674	1.53e-07	1.41e-06
STRIP2	striatin interacting protein 2	57464	FAM40B, FAR11B	3.29423	1.71994	0.000596	0.002999
AC009690.1				3.30108	1.72294	0.000229	0.001265
AHR	aryl hydrocarbon receptor	196	BHLHE76	3.31737	1.73004	4.90e-43	2.66e-41
CLDN23	claudin 23	137075	CLDNL, HCG1646163	3.3454	1.74218	5.86e-10	6.93e-09
CLGN	calmegin	1047	-	3.35288	1.7454	2.65e-09	2.95e-08
ARHGAP27	Rho GTPase activating protein 27	201176	CAMGAP1, PP905, SH3D20, SH3P20	3.35518	1.74639	2.59e-06	2.02e-05
TEX22	testis expressed 22	647310	-	3.38454	1.75896	1.79e-05	0.000123
ZNF844	zinc finger protein 844	284391	-	3.38583	1.75951	1.19e-36	5.41e-35
ODC1	ornithine decarboxylase 1	4953	ODC	3.40511	1.7677	0	0
FAM169A	family with sequence similarity 169, member A	26049	SLAP75	3.43664	1.781	0.000445	0.00231
SLC6A6	solute carrier family 6 (neurotransmitter transporter), member 6	6533	TAUT	3.44736	1.78549	0	0
ZNF788	zinc finger family member 788	388507	-, ZNF788P	3.44836	1.78591	1.13e-11	1.58e-10
GCLM	glutamate-cysteine ligase, modifier subunit	2730	GLCLR	3.46946	1.79471	0	0
PLCD4	phospholipase C, delta 4	84812	-	3.5226	1.81664	0.000197	0.001111
SLC3A2	solute carrier family 3 (amino acid transporter heavy chain), member 2	6520	4F2, 4F2HC, 4T2HC, CD98, CD98HC, MDU1, NACAE	3.52829	1.81897	0	0
SCG2	secretogranin II	7857	CHGC, EM66, SN, SGII	3.53106	1.8201	5.05e-23	1.40e-21
LRRC37A3	leucine rich repeat containing 37, member A3	374819	LRRC37, LRRC37A	3.53549	1.82191	1.65e-18	3.61e-17
SLC6A15	solute carrier family 6 (neutral amino acid transporter), member 15	55117	NTT73, SBAT1, V7-3, HV7-3	3.56813	1.83517	0	0
POR	P450 (cytochrome) oxidoreductase	5447	CPR, CYPOR, P450R	3.58094	1.84034	0	0
CLCN2	chloride channel, voltage-sensitive 2	1181	CIC-2, CLC2, ECA2, ECA3, EGI11, EGI3, EGMA, EJM6, EJM8, LKPAT, CLC-2	3.61123	1.85249	3.55e-08	3.54e-07
ZNF44	zinc finger protein 44	51710	GIOT-2, KOX7, ZNF, ZNF504, ZNF55, ZNF58	3.61656	1.85462	7.21e-39	3.47e-37
ADAMTS5	ADAM metallopeptidase with thrombospondin type 1 motif, 5	11096	ADAM-TS 11, ADAM-TS 5, ADAM-TS5, ADAMTS-11, ADAMTS-5, ADAMTS11, ADMP-2	3.6688	1.87531	1.22e-23	3.47e-22
UBE3D	ubiquitin protein ligase E3D	90025	C6ORF157, H10BH, UBE2CBP, YJR141W	3.71026	1.89152	8.05e-07	6.79e-06
C16orf89	chromosome 16 open reading frame 89	146556	-	3.72324	1.89656	1.64e-05	0.000113
EIF4EBP3	eukaryotic translation initiation factor 4E binding protein 3	8637	4E-BP3, 4EBP3	3.72872	1.89868	8.61e-06	6.24e-05
HSPA1B	heat shock 70kDa protein 1B	3304	HSP70-1B, HSP70-2, HSP70.2	3.74296	1.90418	0	0
HIST1H4E	histone cluster 1, H4e	8367	H4/J, H4FJ	3.77729	1.91735	6.88e-08	6.64e-07
C7orf50	chromosome 7 open reading frame 50	84310	YCR016W	3.87144	1.95287	2.38e-44	1.39e-42
HSPA1A	heat shock 70kDa protein 1A	3303	HEL-S-103, HSP70-1, HSP70-1A, HSP70.1, HSP70I, HSP72, HSPA1	3.89224	1.9606	1.40e-45	7.85e-44
FADS1	fatty acid desaturase 1	3992	D5D, FADS6, FADSD5, LLCDL1, TU12	4.10773	2.03834	0	0
SH2D5	SH2 domain containing 5	400745	-	4.12204	2.04336	6.62e-10	7.80e-09
PPARGC1A	peroxisome proliferator-activated receptor gamma, coactivator 1 alpha	10891	LEM6, PGC-1(ALPHA), PGC-1V, PGC1, PGC1A, PPARGC1	4.12499	2.04439	3.83e-13	5.91e-12
FOXRED2	FAD-dependent oxidoreductase domain containing 2	80020	ERFAD	4.12759	2.0453	7.01e-44	3.91e-42
SLC16A13	solute carrier family 16, member 13	201232	MCT13	4.13994	2.04961	3.28e-11	4.39e-10
ZNF589	zinc finger protein 589	51385	SZF1	4.1477	2.05231	1.16e-11	1.61e-10
CLCN5	chloride channel, voltage-sensitive 5	1184	CLC5, CLCK2, CLC-5, DENTS, NPHL1, NPHL2, XLRH, XRN, HCIC-K2	4.15999	2.05658	1.43e-41	7.35e-40
KCNE4	potassium channel, voltage gated subfamily E regulatory beta subunit 4	23704	MIRP3	4.25754	2.09002	0	0
ATF3	activating transcription factor 3	467	-	4.28977	2.1009	6.17e-27	1.98e-25
FKBP4	FK506 binding protein 4, 59kDa	2288	FKBP51, FKBP52, FKBP59, HBI, HSP56, PPIASE, P52	4.29697	2.10332	0	0
ZNF441	zinc finger protein 441	126068	-	4.30141	2.10481	7.79e-14	1.26e-12
CRYM	crystallin, mu	1428	DFNA40, THBP	4.32626	2.11312	6.15e-12	8.80e-11
IL13RA2	interleukin 13 receptor, alpha 2	3598	CD213A2, CT19, IL-13R, IL13BP	4.42476	2.1456	1.10e-06	9.11e-06
FAM129A	family with sequence similarity 129, member A	116496	C1ORF24, GIG39, NIBAN	4.42685	2.14628	0	1.54e-44
HSPA4L	heat shock 70kDa protein 4-like	22824	APG-1, HSPH3, OSP94	4.44527	2.15227	0	0
TRPM4	transient receptor potential cation channel, subfamily M, member 4	54795	PFHB1B, TRPM4B	4.58865	2.19807	0	0
RND3	Rho family GTPase 3	390	ARHE, RHO8, RHOE, MEMB	4.60896	2.20444	0	0
ZNF433	zinc finger protein 433	163059	-	4.60934	2.20456	2.43e-13	3.80e-12
C17orf67	chromosome 17 open reading frame 67	339210	-	4.69759	2.23192	6.71e-08	6.49e-07
ZNF101	zinc finger protein 101	94039	HZF12	4.76481	2.25242	2.50e-19	5.75e-18
SLC7A8	solute carrier family 7 (amino acid transporter light chain, L system), member 8	23428	LAT2, LPI-PC1	4.77305	2.25491	1.16e-34	4.91e-33
BMP2	bone morphogenetic protein 2	650	BDA2, BMP2A	4.80022	2.2631	3.67e-15	6.48e-14
RGS17	regulator of G-protein signaling 17	26575	RGS-17, RGSZ2, HRGS17	4.80898	2.26573	6.54e-25	1.94e-23
SLC16A14	solute carrier family 16, member 14	151473	MCT14	4.88236	2.28758	5.26e-06	3.93e-05
HIST1H2AK	histone cluster 1, H2ak	8330	H2A/D, H2AFD	5.1119	2.35386	1.87e-06	1.49e-05
STC1	stanniocalcin 1	6781	STC	5.19506	2.37714	0	0
NR0B1	nuclear receptor subfamily 0, group B, member 1	190	AHC, AHCH, AHX, DAX-1, DAX1, DSS, GTD, HHG, NROB1, SRXY2	5.32769	2.41351	2.49e-09	2.79e-08
AKR1C1	aldo-keto reductase family 1, member C1	1645	2-ALPHA-HSD, 20-ALPHA-HSD, C9, DD1, DD1/DD2, DDH, DDH1, H-37, HAKRC, HBAB, MBAB	5.35386	2.42058	0	0
SDSL	serine dehydratase-like	113675	SDH 2, SDS-RS1, TDH, CSDH	5.74852	2.52319	5.63e-22	1.47e-20
GDF15	growth differentiation factor 15	9518	GDF-15, MIC-1, MIC1, NAG-1, PDF, PLAB, PTGFB	5.76228	2.52664	2.61e-38	1.23e-36
AMDHD2	amidohydrolase domain containing 2	51005	CGI-14	5.80502	2.5373	2.80e-34	1.16e-32
HTRA3	HtrA serine peptidase 3	94031	PRSP, TASP	5.89986	2.56068	0	0
HMGB2	high mobility group box 2	3148	HMG2	6.01569	2.58873	0	0
GPAT3	glycerol-3-phosphate acyltransferase 3	84803	AGPAT 10, AGPAT8, AGPAT9, HMFN0839, LPAAT-THETA, MAG1	6.5833	2.71881	7.44e-08	7.13e-07
ZNF442	zinc finger protein 442	79973	-	6.62298	2.72748	1.06e-10	1.34e-09
TMEM38B	transmembrane protein 38B	55151	C9ORF87, D4ERTD89E, OI14, TRIC-B, TRICB, BA219P18.1	6.7882	2.76303	4.44e-38	2.07e-36
OSGIN1	oxidative stress induced growth inhibitor 1	29948	BDGI, OKL38	7.29395	2.8667	5.26e-30	1.92e-28
CTSL	cathepsin L	1514	CATL, CTSL1, MEP	7.35951	2.87961	0	0
ADGRG1	adhesion G protein-coupled receptor G1	9289	BFPP, BPPR, GPR56, TM7LN4, TM7XN1	7.64634	2.93477	0	0
SULT1C2	sulfotransferase family, cytosolic, 1C, member 2	6819	ST1C1, ST1C2, SULT1C1, HUMSULTC2	7.87254	2.97683	4.28e-09	4.66e-08
GCNT3	glucosaminyl (N-acetyl) transferase 3, mucin type	9245	C2/4GNT, C24GNT, C2GNT2, C2GNTM, GNTM	7.89736	2.98137	6.80e-17	1.35e-15
RRAGD	Ras-related GTP binding D	58528	RAGD, BA11D8.2.1	8.32171	3.05688	5.62e-10	6.66e-09
SPHKAP	SPHK1 interactor, AKAP domain containing	80309	SKIP	9.12459	3.18976	7.28e-24	2.09e-22
SLC16A6	solute carrier family 16, member 6	9120	MCT6, MCT7	11.898	3.57265	7.00e-13	1.06e-11
DUSP15	dual specificity phosphatase 15	128853	VHY	12.8794	3.68699	2.24e-13	3.52e-12
TPPP	tubulin polymerization promoting protein	11076	TPPP/P25, TPPP1, P24, P25, P25ALPHA	13.9776	3.80504	1.14e-15	2.08e-14
HMOX1	heme oxygenase 1	3162	HMOX1D, HO-1, HSP32, BK286B10	16.2898	4.0259	0	0
SLC43A2	solute carrier family 43 (amino acid system L transporter), member 2	124935	LAT4	22.6723	4.50286	0	0
NGFR	nerve growth factor receptor	4804	CD271, GP80-LNGFR, TNFRSF16, P75(NTR), P75NTR	38.1008	5.25175	0	0

## Sheet: Table S3
Table S3. RNA-seq-based prediction of transcription factors activated by TGF-β1 treatment in human VF fibroblasts.
Rank	TF	Overlap	FET p-value	FDR	Odds Ratio	Overlapping Genes
1	TEAD1	145/1448	9.179e-11	2.73e-08	1.89	ITSN1, MTMR1, HS3ST3A1, PDGFA, PDGFC, COL1A1, ABTB2, FAT1, PANX1, EEA1, ...
2	RUNX2	139/1450	3.076e-09	4.57e-07	1.801	TMEM92, UBASH3B, TMEM88, ADAMTS14, PDGFC, BTBD19, FN1, COL1A1, ABTB2, FAT1, ...
3	SMAD3	136/1452	1.678e-08	1.66e-06	1.755	TMEM88, DDIT4, MYO6, PDGFC, BTBD19, COL1A1, ABTB2, FAT1, LRRC2, RIPK4, ...
4	SMAD4	131/1440	1.39e-07	1.03e-05	1.7	TMEM88, SAMD11, DDIT4, GATA6, BTBD19, CADM1, COL1A1, MLLT11, L1TD1, ARHGAP9, ...
5	CEBPB	121/1449	1.862e-05	0.000977	1.548	ITSN1, TMEM88, ZNF281, FIBCD1, DDIT4, COL1A1, ARHGAP9, FOS, SLC39A14, SLC7A5, ...
6	FOXA2	121/1451	1.973e-05	0.000977	1.545	TMEM88, DDIT4, GATA6, PDGFC, CADM1, FN1, ABTB2, FAT1, MECOM, RIPK4, ...
7	FOS	119/1451	4.483e-05	0.0019	1.517	DDIT4, ATF3, PDGFC, BTBD19, PANX1, HEY1, FOS, SLC39A14, MMP10, FLNB, ...
8	ATF4	117/1442	7.765e-05	0.00288	1.5	TMEM88, MTHFD2, DDIT4, AMZ1, ABTB2, ARHGAP9, LRRC2, SPHK1, SLC39A14, SLC7A5, ...
9	NFIC	111/1446	0.0007774	0.0257	1.412	DDIT4, PDGFA, PDGFC, BTBD19, FN1, COL1A1, ABTB2, PPFIBP1, CHST6, SLC7A6, ...
10	GATA3	110/1450	0.001189	0.0353	1.394	ITSN1, TMEM88, SAMD11, ZNF281, PDZK1, EML5, DDIT4, BTBD19, CADM1, ABTB2, ...

## Sheet: Table S4
Table S4. RNA-seq-based prediction of transcription factors inhibited by K-975 treatment in human VF fibroblasts.
Rank	TF	Overlap	FET p-value	FDR	Odds Ratio	Overlapping Genes
1	TEAD1	117/1448	2.351e-17	3.85e-15	2.646	TES, MAML2, SERPINE1, ITSN1, PLCE1, AFAP1, DKK1, MTMR1, FAT4, CLTB, ...
2	RUNX2	117/1450	2.591e-17	3.85e-15	2.642	TRIO, TES, SERPINE1, TMEM92, PXDC1, JUNB, AFAP1, DAAM2, ADAMTS14, CRACR2B, ...
3	NFIC	102/1446	4.796e-12	4.75e-10	2.285	SERPINE1, EVA1A, JUNB, IER3, AFAP1, CRACR2B, JUP, PPFIBP1, SHB, CHST6, ...
4	FOS	91/1451	1.333e-08	8.16e-07	2.014	TES, SERPINE1, IER3, ACOT9, DAPK3, MYL6, JUP, NFATC2, EHD1, PKIG, ...
5	SMAD3	91/1452	1.374e-08	8.16e-07	2.013	TRIO, SERPINE1, JUNB, DAPK3, DKK1, CRACR2B, JUP, EHD1, SNAI1, CLTB, ...
6	TWIST1	85/1441	4.22e-07	2.09e-05	1.887	TES, SERPINE1, JUNB, SAMD11, AFAP1, CRACR2B, PUSL1, JUP, SNAI1, ELN, ...
7	MYOD1	84/1448	9.152e-07	3.88e-05	1.854	TRIO, TRIL, SERPINE1, JUNB, DAPK3, ADAMTS14, CRACR2B, PUSL1, AMZ1, JUP, ...
8	E2F7	83/1443	1.433e-06	5.32e-05	1.837	SERPINE1, JUNB, DAPK3, MYL6, MYL9, THY1, CRACR2B, JUP, MCAM, EHD1, ...
9	FOSL2	83/1451	1.756e-06	5.79e-05	1.826	SERPINE1, JUNB, IER3, DAPK3, MYL6, CRACR2B, JUP, EHD1, UCN2, ANXA2, ...
10	TEAD4	82/1449	2.934e-06	7.82e-05	1.806	MAML2, SERPINE1, JUNB, IER3, DAPK3, MYL6, CRACR2B, JUP, CLTB, SHB, ...
11	FOSL1	82/1452	3.158e-06	7.82e-05	1.802	MAML2, SERPINE1, SMCO4, JUNB, ACOT9, ADAMTS14, PUSL1, JUP, NFATC2, EHD1, ...
12	JUN	82/1452	3.158e-06	7.82e-05	1.802	SERPINE1, JUNB, IER3, DAPK3, MYL6, ADAMTS14, CRACR2B, PUSL1, NFATC2, EHD1, ...
13	ELF3	81/1449	5.1e-06	0.000117	1.782	MAML2, JUNB, AFAP1, CRACR2B, JUP, NFATC4, EHD1, EHD4, SHB, AREG, ...
14	LHX2	79/1443	1.301e-05	0.000276	1.744	TRIO, TES, SERPINE1, EVA1A, DKK1, MYL6, CRACR2B, FZD1, AREG, PRSS23, ...
15	ZNF92	75/1442	9.66e-05	0.00191	1.652	VIT, SAMD11, DAAM2, CRACR2B, SLC6A7, ELN, CLTB, SHB, TIMP3, JAK3, ...
16	CEBPB	75/1449	0.0001113	0.00207	1.643	TES, MAML2, SERPINE1, ITSN1, JUNB, IER3, AFAP1, MYL6, JUP, AIF1L, ...
17	TCF7L2	73/1451	0.0002942	0.00514	1.595	TRIO, TES, SERPINE1, JUNB, IER3, SAMD11, DKK1, CRACR2B, JUP, EHD1, ...
18	KLF6	71/1449	0.0006878	0.0109	1.551	SERPINE1, JUNB, AFAP1, MYL6, CRACR2B, PUSL1, JUP, NFATC4, EHD1, SHB, ...
19	GATA3	71/1450	0.0006999	0.0109	1.55	TRIL, SERPINE1, ITSN1, PLCE1, JUNB, IER3, SAMD11, DKK1, JUP, PKIG, ...
20	FOXO1	69/1447	0.001539	0.0228	1.507	TRIO, TES, SERPINE1, PXDC1, JUNB, EHD1, PKIG, TUBA1B, ANXA2, FOS, ...
21	SMAD4	67/1440	0.00305	0.0431	1.469	SAMD11, DAPK3, GATA6, FZD7, PKIG, PLEKHN1, TMEFF1, FGD4, RUNX1T1, FGF1, ...
22	PPARG	67/1448	0.003442	0.0458	1.461	SERPINE1, JUNB, AFAP1, CRACR2B, EHD1, EHD4, AREG, ANXA2, FOS, ANGPTL4, ...
23	GATA4	67/1450	0.003546	0.0458	1.458	SERPINE1, JUNB, GATA6, CRACR2B, JUP, EHD1, EHD4, SHB, PRSS23, CSRP1, ...

## Sheet: Table S5
Table S5. RNA-seq-based prediction of transcription factors highly inhibited by K-975 treatment in human VF fibroblasts.
Rank	TF	Overlap	FET p-value	FDR	Odds Ratio	Overlapping Genes
1	RUNX2	28/1450	2.534e-07	7.53e-05	3.435	TES, TNC, PLAT, SYNPO, TGM2, TPM1, P3H2, KRT7, SEMA7A, CNN2, ...
2	TEAD1	24/1448	1.667e-05	0.00248	2.94	TES, TGM2, KIRREL3, TPM1, MTUS1, KRT7, DKK1, LOX, VCL, SEMA7A, ...
3	LHX2	21/1443	0.0002682	0.0266	2.576	TES, TNC, FRY, TPM1, P3H2, MTUS1, KRT7, DKK1, LOX, VCL, ...

## Sheet: Table S6
Table S6. RNA-seq-based prediction of transcription factors inhibited by TGF-β1 treatment in human VF fibroblasts.
Rank	TF	Overlap	FET p-value	FDR	Odds Ratio	Overlapping Genes
1	BACH1	115/1452	0.0001124	0.01	1.489	ABCB6, HEXIM2, PRRT3, PRRT2, BHLHE41, LRRC46, ROM1, RAPGEF3, PROCA1, HLA-DMA, ...
2	KLF5	114/1451	0.0001607	0.01	1.476	PGAP3, TSEN54, ORAI3, NPRL2, HEXIM2, PRRT2, ABCA7, B4GAT1, FXYD1, MRPL34, ...
3	HNF4G	114/1451	0.0001607	0.01	1.476	PGAP3, TSEN54, ABCB6, HEXIM2, PRRT2, HEXB, RMI2, LRRC45, OAF, CDC42EP4, ...
4	TFAP4	114/1452	0.0001648	0.01	1.475	TSEN54, HPCAL1, ORAI3, ABCB6, NPRL2, HEXIM2, PRRT2, ABCA7, B4GAT1, LRRC45, ...
5	BHLHE40	114/1453	0.000169	0.01	1.474	ORAI3, HEXIM2, PRRT2, ABCA7, B4GAT1, QPRT, LITAF, RMI2, LRRC45, EMP3, ...
6	SP1	113/1453	0.0002456	0.0122	1.46	TSEN54, ORAI3, ABCB6, NPRL2, PRRT1, HEXIM2, PRRT2, NR2F1, ABCA7, MRPL34, ...
7	MXI1	112/1453	0.0003542	0.015	1.446	ORAI3, ABCB6, CRABP2, NPRL2, PRRT1, HEXIM2, PRRT2, ABCA7, B4GAT1, MRPL34, ...
8	NFE2	111/1454	0.0005184	0.0192	1.431	ORAI3, ABCB6, NPRL2, HEXIM2, PMM1, QPRT, MRPL34, SH3BGRL3, ROM1, RAB3IL1, ...
9	NR2F6	110/1448	0.0006414	0.0212	1.424	PGAP3, TSEN54, HDHD3, SIGIRR, FAXDC2, HEXIM2, ABCA7, B4GAT1, TMEM53, RMI2, ...
10	ZNF175	109/1448	0.0009052	0.0231	1.41	PGAP3, HPCAL1, ORAI3, ABCB6, NPRL2, HEXIM2, PRRT2, PIGZ, LITAF, LRRC45, ...
11	GRHL2	109/1450	0.0009461	0.0231	1.407	PGAP3, ENDOU, HDHD3, ZFYVE19, CRABP2, HEXIM2, B4GAT1, FXYD1, HEXB, BHLHE41, ...
12	JUND	109/1451	0.0009672	0.0231	1.406	HPCAL1, CRABP2, HEXIM2, PRRT2, ABCA7, HEXB, LRRC45, EMP3, DDB2, CDC42EP4, ...
13	MAZ	109/1453	0.001011	0.0231	1.404	TSEN54, ORAI3, CRABP2, PRRT1, HEXIM2, PRRT2, ABCA7, B4GAT1, FXYD1, MRPL34, ...
14	TCF7L2	108/1451	0.001351	0.0273	1.392	SAMD13, ORAI3, CRABP2, FAXDC2, HEXIM2, PRRT2, NR2F1, ABCA7, BHLHE41, LRRC45, ...
15	STAT1	108/1452	0.00138	0.0273	1.391	FNBP1, HPCAL1, NPRL2, HEXIM2, PRRT2, TMEM53, LITAF, SH3BGRL3, IKBKE, RMI2, ...
16	TWIST1	107/1441	0.001518	0.0282	1.389	TTYH2, CRABP2, GSTM4, HEXIM2, PRRT3, PRRT2, NR2F1, ABCA7, B4GAT1, MRPL34, ...
17	HBP1	107/1451	0.001872	0.0299	1.379	PGAP3, HDHD3, ORAI3, ABCB6, HEXIM2, PRRT2, NR2F1, ABCA7, LRRC45, ROM1, ...
18	GFI1B	107/1451	0.001872	0.0299	1.379	HPCAL1, ORAI3, NPRL2, PRRT1, HEXIM2, PRRT2, ABCA7, QPRT, MRPL34, SH3BGRL3, ...
19	PBX2	107/1452	0.001911	0.0299	1.377	HPCAL1, ORAI3, CRABP2, PRRT1, HEXIM2, ABCA7, MRPL34, PIGV, RMI2, ROM1, ...
20	ZEB2	106/1446	0.002325	0.0345	1.37	HPCAL1, PRRT1, HEXIM2, ABCA7, QPRT, MRPL34, LITAF, SH3BGRL3, RMI2, LRRC46, ...
21	HNF4A	106/1452	0.002623	0.0371	1.364	PGAP3, TSEN54, HPCAL1, HDHD3, ORAI3, ABCB6, HEXIM2, PRRT2, HEXB, PTGR1, ...
22	KLF9	105/1447	0.00324	0.04	1.355	CRABP2, JAG2, HEXIM2, PRRT2, NR2F1, ABCA7, MRPL34, LRRC45, ROM1, EMP3, ...
23	ZHX2	105/1448	0.003304	0.04	1.354	EHMT2, SIGIRR, ORAI3, HEXIM2, PRRT2, ABCA7, B4GAT1, MRPL34, LRRC45, EMP3, ...
24	CUX1	105/1449	0.003369	0.04	1.353	PGAP3, TSEN54, ORAI3, ABCB6, HEXIM2, PRRT2, ABCA7, LITAF, RMI2, LRRC45, ...
25	KLF6	105/1449	0.003369	0.04	1.353	PGAP3, TSEN54, HPCAL1, SIGIRR, CRABP2, PRRT2, NR2F1, ABCA7, HEXB, BHLHE41, ...
26	ARID2	105/1451	0.003503	0.04	1.351	PGAP3, HPCAL1, ORAI3, ABCB6, HEXIM2, PRRT2, ABCA7, B4GAT1, LRRC45, ROM1, ...
27	CXXC4	104/1446	0.004305	0.0474	1.342	TSEN54, HEXIM2, PRRT2, NR2F1, ABCA7, B4GAT1, BHLHE41, MRPL34, LRRC45, ROM1, ...
28	TFAP2C	104/1450	0.004643	0.0479	1.338	PGAP3, TSEN54, ENDOU, HPCAL1, CRABP2, HEXIM2, PRRT2, B4GAT1, FXYD1, FLVCR2, ...
29	USF2	104/1451	0.004732	0.0479	1.337	ORAI3, ORAI1, PRRT2, ABCA7, B4GAT1, BHLHE41, MRPL34, LITAF, DDB2, PKN3, ...
30	RFX5	104/1453	0.004912	0.0479	1.335	EHMT2, ABCB6, PRRT1, HEXIM2, PRRT2, MRPL34, LETM2, LRRC45, KCND1, ROM1, ...
31	KLF4	104/1454	0.005004	0.0479	1.334	PGAP3, TSEN54, SIGIRR, ORAI3, CRABP2, NPRL2, HEXIM2, PRRT2, ABCA7, FXYD1, ...

## Sheet: Table S7
Table S7. TGF-stimulated genome occupancy of SMAD2/3
Chromatin	Start	End	Peak score
chr1	2234314	2234714	56.7732
chr1	6538910	6539310	52.2052
chr1	8424146	8424546	50.2475
chr1	11736822	11737222	53.5103
chr1	12040547	12040947	47.6372
chr1	16967275	16967675	61.3411
chr1	19398308	19398708	124.64
chr1	22447592	22447992	53.5103
chr1	23194732	23195132	61.3411
chr1	27112083	27112483	52.8578
chr1	32236038	32236438	69.8245
chr1	33060715	33061115	101.8
chr1	37471651	37472051	48.2898
chr1	45266275	45266675	91.3591
chr1	51661177	51661577	78.9604
chr1	55916422	55916822	84.8334
chr1	58848800	58849200	56.1206
chr1	62321476	62321876	67.8668
chr1	64623790	64624190	31.9757
chr1	66478177	66478577	52.2052
chr1	66676955	66677355	61.3411
chr1	67771112	67771512	41.7642
chr1	67890086	67890486	50.9001
chr1	78831630	78832030	57.4257
chr1	85607137	85607537	43.0693
chr1	87956003	87956403	39.1539
chr1	89672150	89672550	55.468
chr1	89724947	89725347	42.4167
chr1	89739152	89739552	64.6039
chr1	91650695	91651095	58.0783
chr1	94658086	94658486	58.0783
chr1	94974762	94975162	65.9091
chr1	97384588	97384988	45.6795
chr1	109197241	109197641	59.3834
chr1	109201184	109201584	60.6885
chr1	110003813	110004213	57.4257
chr1	113542113	113542513	69.1719
chr1	115090121	115090521	65.9091
chr1	115133038	115133438	49.5949
chr1	115179510	115179910	75.045
chr1	115455220	115455620	79.6129
chr1	162004096	162004496	61.3411
chr1	164772624	164773024	42.4167
chr1	165896328	165896728	53.5103
chr1	168709941	168710341	54.8155
chr1	170707989	170708389	67.8668
chr1	172293345	172293745	61.3411
chr1	172358962	172359362	60.6885
chr1	172902834	172903234	71.7821
chr1	179175526	179175926	44.3744
chr1	183268070	183268470	70.477
chr1	183270631	183271031	46.9847
chr1	186188140	186188540	81.5706
chr1	198121023	198121423	108.326
chr1	201530976	201531376	71.7821
chr1	201593249	201593649	38.5013
chr1	201602810	201603210	90.054
chr1	203406507	203406907	37.1962
chr1	209884725	209885125	30.6706
chr1	209926151	209926551	46.9847
chr1	210439148	210439548	107.021
chr1	210597881	210598281	80.9181
chr1	212488583	212488983	61.9937
chr1	222064853	222065253	31.9757
chr1	224736861	224737261	44.3744
chr1	225762360	225762760	58.7308
chr1	229694223	229694623	33.9334
chr1	230084589	230084989	40.459
chr1	230509701	230510101	25.45
chr1	234657241	234657641	43.0693
chr1	234980649	234981049	35.2385
chr1	235018131	235018531	43.7219
chr1	235075269	235075669	38.5013
chr1	240386304	240386704	56.1206
chr1	245874906	245875306	69.8245
chr10	6239238	6239638	44.3744
chr10	9763063	9763463	62.6462
chr10	13746454	13746854	52.8578
chr10	14386114	14386514	50.2475
chr10	17063138	17063538	62.6462
chr10	17228385	17228785	46.9847
chr10	29949347	29949747	70.477
chr10	31157634	31158034	65.9091
chr10	31242932	31243332	52.2052
chr10	32413472	32413872	56.7732
chr10	32992812	32993212	77.6552
chr10	36450324	36450724	92.6642
chr10	43892044	43892444	63.9514
chr10	44569324	44569724	68.5193
chr10	47137395	47137795	39.8065
chr10	48606979	48607379	56.1206
chr10	58625033	58625433	88.7488
chr10	60818351	60818751	50.9001
chr10	60964364	60964764	52.2052
chr10	62433155	62433555	86.1386
chr10	62577767	62578167	94.6219
chr10	62582899	62583299	56.7732
chr10	69362618	69363018	39.8065
chr10	71974467	71974867	52.8578
chr10	77290783	77291183	51.5526
chr10	79081258	79081658	32.6282
chr10	79151760	79152160	48.9424
chr10	86441167	86441567	58.7308
chr10	88152681	88153081	73.7398
chr10	100286718	100287118	60.6885
chr10	103045099	103045499	82.8758
chr10	103677049	103677449	115.504
chr10	103696420	103696820	85.486
chr10	104300704	104301104	46.3321
chr10	109895273	109895673	58.0783
chr10	109977401	109977801	53.5103
chr10	113087363	113087763	53.5103
chr10	122301190	122301590	54.1629
chr10	126062383	126062783	119.419
chr10	126091001	126091401	45.027
chr10	126243909	126244309	64.6039
chr10	127155168	127155568	59.3834
chr11	9364219	9364619	56.1206
chr11	9566028	9566428	78.3078
chr11	12200883	12201283	101.8
chr11	13216430	13216830	80.9181
chr11	19596368	19596768	80.2655
chr11	20112152	20112552	56.7732
chr11	26947239	26947639	50.2475
chr11	27234272	27234672	101.148
chr11	27422079	27422479	66.5616
chr11	29018645	29019045	66.5616
chr11	29173644	29174044	135.081
chr11	33690286	33690686	63.9514
chr11	33692059	33692459	52.2052
chr11	35511636	35512036	46.9847
chr11	35553776	35554176	90.054
chr11	36385026	36385426	117.462
chr11	36431763	36432163	78.9604
chr11	36455731	36456131	78.3078
chr11	36475256	36475656	82.8758
chr11	44862232	44862632	54.1629
chr11	46714481	46714881	78.3078
chr11	66119362	66119762	46.9847
chr11	66996890	66997290	120.725
chr11	71945193	71945593	50.9001
chr11	72326452	72326852	65.9091
chr11	72761021	72761421	47.6372
chr11	73414954	73415354	101.148
chr11	73463267	73463667	131.818
chr11	76047198	76047598	60.6885
chr11	78251394	78251794	62.6462
chr11	86484207	86484607	48.2898
chr11	86524115	86524515	59.3834
chr11	89381032	89381432	59.3834
chr11	89495951	89496351	62.6462
chr11	95877233	95877633	52.2052
chr11	102780389	102780789	42.4167
chr11	111944649	111945049	91.3591
chr11	117199076	117199476	40.459
chr11	118619306	118619706	66.5616
chr11	121829201	121829601	84.8334
chr11	122189264	122189664	58.0783
chr11	122424640	122425040	52.2052
chr11	125263384	125263784	80.9181
chr11	125271925	125272325	46.9847
chr11	126318595	126318995	79.6129
chr11	126334653	126335053	58.0783
chr11	128053087	128053487	37.1962
chr11	129143309	129143709	101.148
chr11	130403453	130403853	41.7642
chr11	132064990	132065390	91.3591
chr11	132072064	132072464	53.5103
chr12	1527656	1528056	68.5193
chr12	11718710	11719110	67.8668
chr12	13347363	13347763	41.1116
chr12	14849540	14849940	87.4437
chr12	26239386	26239786	61.9937
chr12	27179828	27180228	46.9847
chr12	27284782	27285182	48.2898
chr12	27899241	27899641	97.2322
chr12	28869129	28869529	69.8245
chr12	30795280	30795680	45.6795
chr12	46524110	46524510	90.054
chr12	46786691	46787091	54.1629
chr12	47095750	47096150	76.3501
chr12	52203160	52203560	22.8398
chr12	58414362	58414762	58.0783
chr12	59067110	59067510	60.6885
chr12	64186808	64187208	69.1719
chr12	65695521	65695921	154.658
chr12	67828087	67828487	58.0783
chr12	69405463	69405863	93.3168
chr12	77087556	77087956	45.027
chr12	92593851	92594251	39.8065
chr12	101925315	101925715	70.477
chr12	104588299	104588699	54.1629
chr12	106030448	106030848	90.7065
chr12	115155814	115156214	54.1629
chr12	127810071	127810471	38.5013
chr13	23321416	23321816	64.6039
chr13	30743585	30743985	48.2898
chr13	33251208	33251608	57.4257
chr13	33638985	33639385	45.6795
chr13	40504132	40504532	51.5526
chr13	42720372	42720772	54.8155
chr13	44815700	44816100	43.0693
chr13	47033231	47033631	36.5436
chr13	48853699	48854099	50.9001
chr13	50236829	50237229	40.459
chr13	51793522	51793922	50.9001
chr13	79307579	79307979	50.9001
chr13	93170004	93170404	31.3231
chr13	101307302	101307702	87.4437
chr13	102195934	102196334	70.477
chr13	110312528	110312928	51.5526
chr13	110347783	110348183	63.2988
chr13	113821133	113821533	36.5436
chr14	21071652	21072052	95.2745
chr14	42140624	42141024	63.9514
chr14	51304944	51305344	60.036
chr14	51547232	51547632	46.3321
chr14	52457920	52458320	62.6462
chr14	52835433	52835833	50.2475
chr14	60904368	60904768	51.5526
chr14	61926063	61926463	77.6552
chr14	65704396	65704796	63.9514
chr14	68695329	68695729	72.4347
chr14	71532339	71532739	63.9514
chr14	74571829	74572229	86.1386
chr14	74619656	74620056	97.8847
chr14	77303674	77304074	75.6975
chr14	77486220	77486620	39.8065
chr14	85471823	85472223	54.1629
chr14	85607599	85607999	50.9001
chr14	87133429	87133829	46.9847
chr14	87149627	87150027	62.6462
chr14	89000561	89000961	51.5526
chr14	89541081	89541481	46.9847
chr15	25830944	25831344	81.5706
chr15	35691207	35691607	52.8578
chr15	39196216	39196616	52.2052
chr15	39248211	39248611	45.027
chr15	40098768	40099168	40.459
chr15	43219350	43219750	46.3321
chr15	48395329	48395729	56.7732
chr15	48412168	48412568	80.2655
chr15	48416266	48416666	46.3321
chr15	49831646	49832046	56.1206
chr15	57060748	57061148	42.4167
chr15	58396155	58396555	48.2898
chr15	67150336	67150736	40.459
chr15	68497387	68497787	39.8065
chr15	71374579	71374979	83.5283
chr15	77994341	77994741	39.8065
chr15	82093737	82094137	45.027
chr15	84685254	84685654	39.8065
chr15	84914920	84915320	48.9424
chr15	90660373	90660773	85.486
chr15	90872992	90873392	35.2385
chr15	98890017	98890417	52.8578
chr15	98896912	98897312	73.0873
chr15	99323983	99324383	50.9001
chr16	17515727	17516127	92.6642
chr16	24669405	24669805	56.1206
chr16	27402137	27402537	44.3744
chr16	53080666	53081066	96.5796
chr16	55487079	55487479	56.1206
chr16	55500002	55500402	83.5283
chr16	64910389	64910789	74.3924
chr16	75591213	75591613	73.0873
chr17	2173034	2173434	75.6975
chr17	2192560	2192960	86.7911
chr17	4002381	4002781	68.5193
chr17	5526810	5527210	45.027
chr17	7351821	7352221	73.7398
chr17	7841420	7841820	107.021
chr17	7842584	7842984	72.4347
chr17	10115041	10115441	84.8334
chr17	10291963	10292363	55.468
chr17	17435283	17435683	58.0783
chr17	19387386	19387786	60.6885
chr17	27535602	27536002	40.459
chr17	27586077	27586477	71.7821
chr17	42525189	42525589	48.9424
chr17	43592175	43592575	112.894
chr17	44587353	44587753	58.7308
chr17	47275083	47275483	39.8065
chr17	49260069	49260469	52.8578
chr17	50178311	50178711	125.292
chr17	59756342	59756742	150.09
chr17	59792191	59792591	71.7821
chr17	62804788	62805188	62.6462
chr17	64707109	64707509	93.3168
chr17	64733776	64734176	39.8065
chr17	65018165	65018565	91.3591
chr17	66509517	66509917	123.335
chr17	66540123	66540523	46.9847
chr17	67528868	67529268	60.036
chr17	69013338	69013738	61.9937
chr17	71438747	71439147	45.6795
chr17	78935781	78936181	46.3321
chr18	3449351	3449751	46.3321
chr18	3593522	3593922	65.9091
chr18	13447625	13448025	73.0873
chr18	13501227	13501627	36.5436
chr18	22668051	22668451	103.105
chr18	22674286	22674686	82.2232
chr18	23183436	23183836	55.468
chr18	25650296	25650696	67.2142
chr18	44693104	44693504	44.3744
chr18	45324751	45325151	95.2745
chr18	48629894	48630294	45.6795
chr18	48873308	48873708	39.1539
chr18	48930025	48930425	52.8578
chr18	48942566	48942966	73.7398
chr18	48952019	48952419	50.9001
chr18	49690361	49690761	53.5103
chr18	55500296	55500696	71.1296
chr18	55833557	55833957	97.8847
chr18	56124246	56124646	68.5193
chr18	56246197	56246597	50.2475
chr18	58579207	58579607	59.3834
chr18	70044576	70044976	71.7821
chr18	70384248	70384648	72.4347
chr19	2488729	2489129	33.2808
chr19	2494074	2494474	67.8668
chr19	2611023	2611423	146.827
chr19	4812821	4813221	65.2565
chr19	5434946	5435346	53.5103
chr19	8355604	8356004	55.468
chr19	12783971	12784371	118.767
chr19	13851300	13851700	71.7821
chr19	18660317	18660717	99.8424
chr19	31127550	31127950	54.8155
chr19	31378432	31378832	53.5103
chr19	41323630	41324030	54.8155
chr19	41920165	41920565	35.8911
chr19	42129651	42130051	89.4014
chr19	43752937	43753337	79.6129
chr19	45455783	45456183	58.7308
chr19	47582542	47582942	63.2988
chr19	49038621	49039021	39.8065
chr19	57278560	57278960	53.5103
chr2	1605639	1606039	48.9424
chr2	1654379	1654779	54.1629
chr2	1731438	1731838	94.6219
chr2	8003579	8003979	66.5616
chr2	17934708	17935108	34.5859
chr2	18210160	18210560	41.1116
chr2	19819547	19819947	37.8488
chr2	20166610	20167010	67.8668
chr2	20577841	20578241	46.3321
chr2	20579229	20579629	61.9937
chr2	20590107	20590507	53.5103
chr2	23563841	23564241	44.3744
chr2	33069919	33070319	46.9847
chr2	33135722	33136122	62.6462
chr2	38187485	38187885	54.1629
chr2	38515684	38516084	56.1206
chr2	40346592	40346992	51.5526
chr2	47199064	47199464	95.2745
chr2	55992426	55992826	65.9091
chr2	60961430	60961830	63.2988
chr2	61620456	61620856	54.1629
chr2	61758985	61759385	95.927
chr2	67259968	67260368	73.0873
chr2	67260829	67261229	69.8245
chr2	69087755	69088155	61.9937
chr2	99698233	99698633	92.0117
chr2	100742445	100742845	64.6039
chr2	108575589	108575989	87.4437
chr2	108594170	108594570	74.3924
chr2	109171501	109171901	58.7308
chr2	109487235	109487635	41.1116
chr2	109497447	109497847	67.2142
chr2	127407937	127408337	98.5373
chr2	127508607	127509007	45.027
chr2	135227377	135227777	45.027
chr2	138072243	138072643	39.8065
chr2	151032676	151033076	69.1719
chr2	160205446	160205846	69.1719
chr2	160228548	160228948	54.1629
chr2	160241832	160242232	48.2898
chr2	160909761	160910161	78.3078
chr2	172968113	172968513	49.5949
chr2	173550081	173550481	59.3834
chr2	177397630	177398030	82.2232
chr2	186575245	186575645	78.9604
chr2	189286232	189286632	56.1206
chr2	196239637	196240037	82.8758
chr2	196546152	196546552	43.0693
chr2	197097515	197097915	51.5526
chr2	197251568	197251968	61.3411
chr2	200408340	200408740	45.027
chr2	200944884	200945284	61.3411
chr2	203623117	203623517	30.6706
chr2	203675060	203675460	63.9514
chr2	207239242	207239642	52.8578
chr2	207258606	207259006	54.1629
chr2	207334683	207335083	84.1809
chr2	213854751	213855151	34.5859
chr2	215460675	215461075	72.4347
chr2	215528523	215528923	86.7911
chr2	215660730	215661130	68.5193
chr2	217622230	217622630	75.6975
chr2	217934254	217934654	68.5193
chr2	224072658	224073058	56.7732
chr2	224102163	224102563	127.903
chr2	224142402	224142802	54.1629
chr2	224162164	224162564	71.1296
chr2	224217825	224218225	43.0693
chr2	236769952	236770352	84.1809
chr2	236862994	236863394	54.8155
chr2	237156408	237156808	53.5103
chr2	237178481	237178881	67.2142
chr2	237432749	237433149	78.9604
chr2	240836588	240836988	38.5013
chr20	1809120	1809520	51.5526
chr20	11117809	11118209	67.2142
chr20	11207862	11208262	86.7911
chr20	31570797	31571197	37.8488
chr20	38110098	38110498	54.1629
chr20	46814845	46815245	71.7821
chr20	47453139	47453539	59.3834
chr20	50144377	50144777	53.5103
chr20	50980162	50980562	67.8668
chr20	51327443	51327843	69.8245
chr20	51366138	51366538	119.419
chr20	51860312	51860712	55.468
chr20	53893224	53893624	60.6885
chr20	54123535	54123935	49.5949
chr20	57698227	57698627	65.2565
chr20	57748571	57748971	56.7732
chr20	57772581	57772981	62.6462
chr20	57970914	57971314	79.6129
chr20	57991284	57991684	45.027
chr20	58017553	58017953	88.7488
chr20	58018998	58019398	65.9091
chr20	58046851	58047251	82.8758
chr20	58163016	58163416	116.157
chr20	58623864	58624264	67.2142
chr21	29130223	29130623	54.1629
chr21	35205323	35205723	77.0027
chr21	35212555	35212955	51.5526
chr21	35428486	35428886	64.6039
chr21	35564110	35564510	54.1629
chr21	36430120	36430520	125.292
chr21	36437839	36438239	69.8245
chr21	36478187	36478587	90.7065
chr21	38771674	38772074	44.3744
chr21	42040579	42040979	89.4014
chr21	42047813	42048213	68.5193
chr21	44006160	44006560	57.4257
chr21	46049239	46049639	53.5103
chr22	29994271	29994671	63.2988
chr22	30196525	30196925	50.2475
chr22	32558702	32559102	64.6039
chr22	32745207	32745607	58.0783
chr22	35313278	35313678	46.3321
chr22	40498747	40499147	67.2142
chr22	40527777	40528177	59.3834
chr22	44021559	44021959	42.4167
chr22	44089133	44089533	41.1116
chr22	44363508	44363908	48.2898
chr22	46754383	46754783	53.5103
chr22	50541582	50541982	48.2898
chr3	4831182	4831582	128.555
chr3	5023374	5023774	58.7308
chr3	8483208	8483608	60.6885
chr3	8793156	8793556	46.9847
chr3	31004289	31004689	50.2475
chr3	39146996	39147396	35.2385
chr3	48595507	48595907	118.767
chr3	55165287	55165687	54.1629
chr3	55192114	55192514	65.9091
chr3	58052318	58052718	67.8668
chr3	58998453	58998853	48.2898
chr3	59427169	59427569	72.4347
chr3	71102134	71102534	58.0783
chr3	71511118	71511518	95.2745
chr3	72487400	72487800	46.3321
chr3	72907844	72908244	63.2988
chr3	72912525	72912925	58.0783
chr3	99677949	99678349	79.6129
chr3	99700791	99701191	50.9001
chr3	100002870	100003270	61.3411
chr3	101303084	101303484	45.6795
chr3	101928937	101929337	47.6372
chr3	102200159	102200559	56.7732
chr3	105997905	105998305	33.9334
chr3	106013956	106014356	58.7308
chr3	106428522	106428922	80.2655
chr3	112774953	112775353	52.2052
chr3	115790806	115791206	57.4257
chr3	120438849	120439249	56.7732
chr3	123678194	123678594	65.2565
chr3	123813871	123814271	67.2142
chr3	129612004	129612404	62.6462
chr3	129651820	129652220	43.0693
chr3	132255059	132255459	47.6372
chr3	141331681	141332081	82.8758
chr3	146125908	146126308	59.3834
chr3	149553724	149554124	96.5796
chr3	158725306	158725706	94.6219
chr3	160129525	160129925	79.6129
chr3	168881905	168882305	43.7219
chr3	170357013	170357413	90.7065
chr3	187352462	187352862	48.9424
chr3	190076610	190077010	54.8155
chr3	192833183	192833583	42.4167
chr4	16875398	16875798	39.1539
chr4	26318894	26319294	49.5949
chr4	28287723	28288123	58.7308
chr4	39566206	39566606	65.2565
chr4	39587889	39588289	56.1206
chr4	41155411	41155811	54.1629
chr4	53855919	53856319	42.4167
chr4	53962826	53963226	64.6039
chr4	57081333	57081733	54.8155
chr4	57119108	57119508	52.8578
chr4	76768000	76768400	73.7398
chr4	88600178	88600578	36.5436
chr4	95129921	95130321	47.6372
chr4	100738311	100738711	39.1539
chr4	119026106	119026506	63.9514
chr4	122797071	122797471	60.6885
chr4	122836985	122837385	47.6372
chr4	128552788	128553188	71.7821
chr4	128573788	128574188	50.9001
chr4	141645575	141645975	59.3834
chr4	156476256	156476656	89.4014
chr4	156614989	156615389	76.3501
chr4	156774544	156774944	41.1116
chr4	156977414	156977814	61.3411
chr4	158810408	158810808	98.5373
chr4	158873925	158874325	89.4014
chr4	165580226	165580626	28.7129
chr4	168694626	168695026	75.6975
chr4	169969097	169969497	58.0783
chr5	9716835	9717235	63.2988
chr5	14036005	14036405	43.0693
chr5	14190304	14190704	55.468
chr5	14208075	14208475	84.1809
chr5	14465177	14465577	48.9424
chr5	17180997	17181397	67.8668
chr5	31225179	31225579	58.0783
chr5	34586086	34586486	61.3411
chr5	34749412	34749812	86.1386
chr5	34762601	34763001	79.6129
chr5	37771624	37772024	67.2142
chr5	41649665	41650065	46.3321
chr5	55668304	55668704	45.027
chr5	65035601	65036001	42.4167
chr5	65127346	65127746	58.7308
chr5	65190300	65190700	61.9937
chr5	65198776	65199176	56.1206
chr5	73692145	73692545	59.3834
chr5	76790804	76791204	127.25
chr5	76805942	76806342	101.148
chr5	78779680	78780080	101.8
chr5	79318954	79319354	48.2898
chr5	82396919	82397319	65.2565
chr5	93192105	93192505	58.7308
chr5	98307890	98308290	53.5103
chr5	111929855	111930255	47.6372
chr5	111997684	111998084	126.598
chr5	122259990	122260390	53.5103
chr5	123206952	123207352	59.3834
chr5	124596675	124597075	64.6039
chr5	132225512	132225912	74.3924
chr5	136006673	136007073	92.6642
chr5	136020389	136020789	71.7821
chr5	136655363	136655763	53.5103
chr5	137470663	137471063	119.419
chr5	144187771	144188171	58.7308
chr5	144189928	144190328	80.9181
chr5	149134543	149134943	67.8668
chr5	150497575	150497975	49.5949
chr5	151063210	151063610	56.1206
chr5	151699236	151699636	50.2475
chr5	151718568	151718968	55.468
chr5	157384935	157385335	67.2142
chr5	158719107	158719507	65.9091
chr5	169648689	169649089	54.8155
chr5	169650965	169651365	68.5193
chr5	169695939	169696339	100.495
chr5	177494637	177495037	51.5526
chr6	3473078	3473478	72.4347
chr6	3592463	3592863	39.8065
chr6	4734280	4734680	54.1629
chr6	4810182	4810582	48.2898
chr6	7528602	7529002	116.809
chr6	11207195	11207595	59.3834
chr6	11316008	11316408	58.7308
chr6	11609482	11609882	58.0783
chr6	12491122	12491522	42.4167
chr6	17107900	17108300	42.4167
chr6	21026561	21026961	97.8847
chr6	21634537	21634937	56.7732
chr6	21856356	21856756	75.045
chr6	21885446	21885846	63.9514
chr6	22008353	22008753	55.468
chr6	22236655	22237055	48.9424
chr6	22613770	22614170	41.7642
chr6	22828077	22828477	39.1539
chr6	35370369	35370769	60.6885
chr6	36350794	36351194	55.468
chr6	36938511	36938911	35.8911
chr6	41505043	41505443	67.2142
chr6	56787231	56787631	69.8245
chr6	58198361	58198761	45.6795
chr6	63804433	63804833	43.7219
chr6	105587219	105587619	56.7732
chr6	108771423	108771823	57.4257
chr6	111564596	111564996	46.9847
chr6	113120554	113120954	75.6975
chr6	113361002	113361402	46.9847
chr6	116398511	116398911	69.1719
chr6	117521760	117522160	46.9847
chr6	132147527	132147927	66.5616
chr6	132153147	132153547	54.1629
chr6	132198974	132199374	46.9847
chr6	134422769	134423169	68.5193
chr6	142416211	142416611	46.3321
chr6	145087006	145087406	59.3834
chr6	148267566	148267966	52.2052
chr6	148857667	148858067	38.5013
chr6	151041155	151041555	32.6282
chr6	155189040	155189440	48.2898
chr6	157764447	157764847	58.7308
chr6	158040395	158040795	68.5193
chr6	160226148	160226548	34.5859
chr6	161038531	161038931	93.3168
chr7	543160	543560	101.8
chr7	23334619	23335019	62.6462
chr7	28805023	28805423	99.1899
chr7	41027559	41027959	74.3924
chr7	41916550	41916950	39.1539
chr7	43372710	43373110	67.2142
chr7	43394559	43394959	64.6039
chr7	44088109	44088509	68.5193
chr7	47291472	47291872	57.4257
chr7	47482161	47482561	61.3411
chr7	47513722	47514122	68.5193
chr7	47571739	47572139	56.7732
chr7	48130682	48131082	73.0873
chr7	55308149	55308549	42.4167
chr7	66250731	66251131	61.9937
chr7	73869073	73869473	46.3321
chr7	73894751	73895151	105.716
chr7	74098193	74098593	80.9181
chr7	74343740	74344140	41.1116
chr7	76087496	76087896	48.9424
chr7	76294430	76294830	52.8578
chr7	80883433	80883833	61.3411
chr7	82164817	82165217	63.9514
chr7	87414379	87414779	75.6975
chr7	90223253	90223653	58.0783
chr7	90579242	90579642	57.4257
chr7	99201005	99201405	52.2052
chr7	99267513	99267913	43.0693
chr7	101117381	101117781	71.7821
chr7	101126258	101126658	43.0693
chr7	116317277	116317677	29.3654
chr7	117283431	117283831	78.9604
chr7	137539400	137539800	77.0027
chr7	137579879	137580279	74.3924
chr7	137667639	137668039	53.5103
chr7	137682227	137682627	51.5526
chr8	8272927	8273327	49.5949
chr8	19135675	19136075	37.8488
chr8	19438454	19438854	61.9937
chr8	23356058	23356458	54.1629
chr8	32694378	32694778	53.5103
chr8	32695776	32696176	54.1629
chr8	32731648	32732048	46.9847
chr8	33061174	33061574	62.6462
chr8	33061952	33062352	53.5103
chr8	33353237	33353637	75.6975
chr8	37142706	37143106	57.4257
chr8	38549228	38549628	54.8155
chr8	42720239	42720639	45.6795
chr8	81069819	81070219	53.5103
chr8	94024635	94025035	47.6372
chr8	94094204	94094604	50.9001
chr8	95792863	95793263	48.9424
chr8	95800575	95800975	45.027
chr8	95808182	95808582	41.7642
chr8	98166743	98167143	52.2052
chr8	98398988	98399388	69.8245
chr8	102745340	102745740	79.6129
chr8	102806605	102807005	55.468
chr8	103348305	103348705	56.1206
chr8	116444670	116445070	80.9181
chr8	116574804	116575204	65.9091
chr8	116658463	116658863	107.021
chr8	121338685	121339085	55.468
chr8	121697290	121697690	61.3411
chr8	121724438	121724838	54.1629
chr8	124856689	124857089	30.018
chr8	128127807	128128207	58.7308
chr8	133858165	133858565	60.6885
chr8	139991153	139991553	71.7821
chr8	141043312	141043712	56.7732
chr9	694789	695189	60.6885
chr9	14278420	14278820	43.7219
chr9	20297662	20298062	86.7911
chr9	21605506	21605906	60.6885
chr9	22084596	22084996	33.2808
chr9	22136736	22137136	55.468
chr9	86830303	86830703	44.3744
chr9	91500531	91500931	135.734
chr9	91515222	91515622	37.8488
chr9	91546577	91546977	45.027
chr9	92147257	92147657	55.468
chr9	92245887	92246287	44.3744
chr9	94922204	94922604	78.9604
chr9	105063777	105064177	88.7488
chr9	109816523	109816923	48.9424
chr9	113654630	113655030	54.8155
chr9	114677408	114677808	55.468
chr9	115008634	115009034	38.5013
chr9	115213735	115214135	69.8245
chr9	115250690	115251090	72.4347
chr9	115615811	115616211	52.2052
chr9	115944543	115944943	76.3501
chr9	116952036	116952436	28.7129
chr9	120403156	120403556	42.4167
chr9	122445263	122445663	54.8155
chr9	122447015	122447415	52.2052
chr9	134602561	134602961	71.7821
chr9	134624834	134625234	64.6039
chrX	22742327	22742727	30.6706
chrX	134679122	134679522	18.9244
chrY	7461718	7462118	63.2988

## Sheet: Table S8
Table S8. TGF-stimulated genome occupancy of YAP
Chromatin	Start	End	Peak score
chr1	8626410	8626810	106.352
chr1	9766728	9767128	65.1833
chr1	15027908	15028308	10.2921
chr1	19398445	19398845	48.0298
chr1	22388846	22389246	42.8837
chr1	32133427	32133827	44.5991
chr1	32703487	32703887	46.3144
chr1	33099240	33099640	56.6065
chr1	43206833	43207233	22.2995
chr1	43472432	43472832	44.5991
chr1	43475976	43476376	30.8763
chr1	44327892	44328292	37.7377
chr1	63920468	63920868	84.0521
chr1	72284763	72285163	46.3144
chr1	85578424	85578824	60.0372
chr1	85607260	85607660	60.0372
chr1	87956093	87956493	46.3144
chr1	98086748	98087148	34.307
chr1	157090355	157090755	32.5916
chr1	158010717	158011117	41.1684
chr1	165898810	165899210	82.3368
chr1	172903522	172903922	51.4605
chr1	178238699	178239099	58.3219
chr1	185565218	185565618	56.6065
chr1	205301380	205301780	72.0447
chr1	205889696	205890096	29.1609
chr1	210439149	210439549	128.651
chr1	210597940	210598340	46.3144
chr1	218377269	218377669	37.7377
chr1	218496614	218497014	48.0298
chr1	220957201	220957601	48.0298
chr1	225700275	225700675	72.0447
chr1	240350933	240351333	65.1833
chr10	9763014	9763414	58.3219
chr10	14397045	14397445	34.307
chr10	21292676	21293076	68.614
chr10	27621384	27621784	24.0149
chr10	31075479	31075879	49.7451
chr10	36450273	36450673	75.4754
chr10	44569438	44569838	51.4605
chr10	44703232	44703632	51.4605
chr10	48439059	48439459	72.0447
chr10	49552153	49552553	61.7526
chr10	58457956	58458356	53.1758
chr10	62577827	62578227	63.4679
chr10	70290615	70291015	30.8763
chr10	75547367	75547767	60.0372
chr10	76382410	76382810	54.8912
chr10	76583586	76583986	63.4679
chr10	93288928	93289328	37.7377
chr10	93458731	93459131	77.1907
chr10	93746937	93747337	30.8763
chr10	96814295	96814695	30.8763
chr10	103045098	103045498	85.7675
chr10	103677033	103677433	90.9135
chr10	109977461	109977861	30.8763
chr10	126062384	126062784	51.4605
chr10	126247489	126247889	61.7526
chr10	126398035	126398435	32.5916
chr11	7977520	7977920	51.4605
chr11	9364219	9364619	17.1535
chr11	12076379	12076779	51.4605
chr11	12200861	12201261	49.7451
chr11	14422316	14422716	60.0372
chr11	29173626	29174026	130.367
chr11	29300286	29300686	27.4456
chr11	35553841	35554241	44.5991
chr11	35629963	35630363	65.1833
chr11	36475174	36475574	61.7526
chr11	37504897	37505297	37.7377
chr11	37788443	37788843	44.5991
chr11	66996865	66997265	54.8912
chr11	68013180	68013580	46.3144
chr11	69497181	69497581	66.8986
chr11	71299333	71299733	22.2995
chr11	86484271	86484671	49.7451
chr11	86524066	86524466	37.7377
chr11	89495956	89496356	65.1833
chr11	112157194	112157594	65.1833
chr11	114295090	114295490	80.6214
chr11	117198984	117199384	72.0447
chr11	122189220	122189620	68.614
chr11	130403345	130403745	27.4456
chr11	131580054	131580454	29.1609
chr11	132064924	132065324	72.0447
chr11	132072193	132072593	61.7526
chr12	1457956	1458356	41.1684
chr12	1947093	1947493	39.453
chr12	2268971	2269371	49.7451
chr12	18383103	18383503	60.0372
chr12	27899281	27899681	49.7451
chr12	28899875	28900275	54.8912
chr12	46494389	46494789	51.4605
chr12	46786655	46787055	60.0372
chr12	47095840	47096240	85.7675
chr12	49222590	49222990	32.5916
chr12	52147305	52147705	32.5916
chr12	53845002	53845402	32.5916
chr12	54222595	54222995	48.0298
chr12	65536848	65537248	75.4754
chr12	65566084	65566484	46.3144
chr12	67910395	67910795	37.7377
chr12	79409529	79409929	63.4679
chr12	98418620	98419020	46.3144
chr12	101925290	101925690	121.79
chr12	106030800	106031200	53.1758
chr12	116381872	116382272	56.6065
chr12	122003534	122003934	34.307
chr12	122400428	122400828	37.7377
chr13	29861727	29862127	58.3219
chr13	30142539	30142939	42.8837
chr13	31765437	31765837	30.8763
chr13	33235992	33236392	20.5842
chr13	33520124	33520524	42.8837
chr13	37446490	37446890	39.453
chr13	45206287	45206687	61.7526
chr13	46804298	46804698	49.7451
chr13	49313912	49314312	70.3293
chr13	74217773	74218173	37.7377
chr13	85497637	85498037	49.7451
chr13	85528544	85528944	44.5991
chr13	101307297	101307697	72.0447
chr13	101309132	101309532	54.8912
chr13	110347970	110348370	53.1758
chr13	113897184	113897584	77.1907
chr14	42140775	42141175	39.453
chr14	51368629	51369029	44.5991
chr14	51386998	51387398	36.0223
chr14	51396317	51396717	70.3293
chr14	51442563	51442963	54.8912
chr14	51539477	51539877	54.8912
chr14	51547271	51547671	41.1684
chr14	52457930	52458330	29.1609
chr14	52906289	52906689	37.7377
chr14	61553672	61554072	51.4605
chr14	64645352	64645752	49.7451
chr14	68687602	68688002	32.5916
chr14	68695251	68695651	39.453
chr14	72665241	72665641	44.5991
chr14	74571814	74572214	138.943
chr14	74619691	74620091	41.1684
chr14	89425919	89426319	49.7451
chr14	89813713	89814113	41.1684
chr14	101444018	101444418	66.8986
chr15	25830992	25831392	73.76
chr15	25883838	25884238	68.614
chr15	36468689	36469089	44.5991
chr15	38894547	38894947	53.1758
chr15	38996070	38996470	53.1758
chr15	48412247	48412647	90.9135
chr15	57060890	57061290	46.3144
chr15	60402244	60402644	44.5991
chr15	62606305	62606705	44.5991
chr15	62850694	62851094	36.0223
chr15	62932442	62932842	49.7451
chr15	63108035	63108435	92.6289
chr15	66883419	66883819	65.1833
chr15	67178510	67178910	46.3144
chr15	71048865	71049265	41.1684
chr15	77144727	77145127	63.4679
chr15	81189750	81190150	66.8986
chr15	85333435	85333835	51.4605
chr15	98896894	98897294	65.1833
chr16	17515746	17516146	104.636
chr16	26987615	26988015	58.3219
chr16	55499914	55500314	49.7451
chr16	68237526	68237926	66.8986
chr16	88304156	88304556	37.7377
chr16	88307180	88307580	63.4679
chr16	88332028	88332428	46.3144
chr17	694152	694552	77.1907
chr17	2955006	2955406	30.8763
chr17	5516158	5516558	54.8912
chr17	16281375	16281775	51.4605
chr17	16524759	16525159	42.8837
chr17	59756298	59756698	89.1982
chr17	72339124	72339524	34.307
chr18	8948531	8948931	22.2995
chr18	12597718	12598118	46.3144
chr18	14470129	14470529	24.0149
chr18	22668107	22668507	108.067
chr18	25464149	25464549	49.7451
chr18	25650416	25650816	48.0298
chr18	29154676	29155076	58.3219
chr18	29165276	29165676	49.7451
chr18	45324546	45324946	87.4828
chr18	45951342	45951742	42.8837
chr18	48630029	48630429	66.8986
chr18	55500336	55500736	49.7451
chr18	55833638	55834038	90.9135
chr18	56124265	56124665	22.2995
chr18	59744181	59744581	53.1758
chr19	1028467	1028867	41.1684
chr19	1102541	1102941	56.6065
chr19	2463015	2463415	65.1833
chr19	2540675	2541075	82.3368
chr19	5966236	5966636	49.7451
chr19	12783912	12784312	51.4605
chr19	13851139	13851539	51.4605
chr19	34481476	34481876	44.5991
chr19	41225970	41226370	60.0372
chr19	42129771	42130171	54.8912
chr2	12318709	12319109	37.7377
chr2	12857289	12857689	49.7451
chr2	18299468	18299868	53.1758
chr2	20584443	20584843	36.0223
chr2	27799221	27799621	63.4679
chr2	36486625	36487025	51.4605
chr2	37768469	37768869	37.7377
chr2	42922982	42923382	73.76
chr2	45177902	45178302	36.0223
chr2	47199109	47199509	145.805
chr2	55992473	55992873	89.1982
chr2	66839888	66840288	63.4679
chr2	67260875	67261275	49.7451
chr2	75595831	75596231	30.8763
chr2	99698145	99698545	44.5991
chr2	100742302	100742702	58.3219
chr2	109497431	109497831	77.1907
chr2	134014511	134014911	20.5842
chr2	152054619	152055019	39.453
chr2	160836722	160837122	20.5842
chr2	180625467	180625867	46.3144
chr2	181371869	181372269	36.0223
chr2	186456977	186457377	42.8837
chr2	204550673	204551073	66.8986
chr2	207239256	207239656	37.7377
chr2	207334680	207335080	51.4605
chr2	215460639	215461039	94.3442
chr2	215528492	215528892	96.0596
chr2	224102125	224102525	94.3442
chr2	226185843	226186243	49.7451
chr2	233487107	233487507	42.8837
chr2	234823927	234824327	46.3144
chr2	234981337	234981737	42.8837
chr2	236663737	236664137	46.3144
chr2	237255218	237255618	39.453
chr2	237500867	237501267	48.0298
chr2	237905120	237905520	53.1758
chr20	2237077	2237477	48.0298
chr20	10307008	10307408	84.0521
chr20	14712324	14712724	49.7451
chr20	19974386	19974786	46.3144
chr20	19992965	19993365	44.5991
chr20	38109753	38110153	58.3219
chr20	45337749	45338149	61.7526
chr20	51366245	51366645	49.7451
chr20	56439775	56440175	66.8986
chr21	28637037	28637437	44.5991
chr21	29130244	29130644	61.7526
chr21	34545230	34545630	17.1535
chr21	42040575	42040975	41.1684
chr21	43600618	43601018	32.5916
chr21	46049401	46049801	29.1609
chr22	19881155	19881555	85.7675
chr22	28116395	28116795	49.7451
chr22	29622099	29622499	68.614
chr22	30206902	30207302	85.7675
chr22	31177400	31177800	44.5991
chr22	40498585	40498985	58.3219
chr22	41290680	41291080	46.3144
chr3	5023248	5023648	75.4754
chr3	8851716	8852116	49.7451
chr3	11600277	11600677	65.1833
chr3	15317112	15317512	29.1609
chr3	27552733	27553133	27.4456
chr3	29693845	29694245	42.8837
chr3	30511578	30511978	60.0372
chr3	31004117	31004517	44.5991
chr3	54756273	54756673	48.0298
chr3	55191977	55192377	75.4754
chr3	71511052	71511452	72.0447
chr3	86988236	86988636	66.8986
chr3	106428481	106428881	63.4679
chr3	106728411	106728811	48.0298
chr3	111735267	111735667	42.8837
chr3	112653892	112654292	63.4679
chr3	129611927	129612327	51.4605
chr3	134326902	134327302	51.4605
chr3	134357867	134358267	66.8986
chr3	134374314	134374714	73.76
chr3	138390279	138390679	41.1684
chr3	148723589	148723989	30.8763
chr3	155416704	155417104	30.8763
chr3	158725399	158725799	54.8912
chr3	172082173	172082573	65.1833
chr3	177478463	177478863	101.206
chr3	188627685	188628085	48.0298
chr3	194593330	194593730	63.4679
chr4	15452021	15452421	30.8763
chr4	19130817	19131217	49.7451
chr4	26326730	26327130	120.074
chr4	28287964	28288364	54.8912
chr4	47525458	47525858	65.1833
chr4	54082126	54082526	63.4679
chr4	54165396	54165796	58.3219
chr4	54959593	54959993	13.7228
chr4	57081312	57081712	42.8837
chr4	76767999	76768399	53.1758
chr4	76987279	76987679	44.5991
chr4	77172325	77172725	27.4456
chr4	83207739	83208139	42.8837
chr4	83855111	83855511	27.4456
chr4	101357050	101357450	61.7526
chr4	105280289	105280689	20.5842
chr4	107690198	107690598	30.8763
chr4	108360964	108361364	25.7302
chr4	114281491	114281891	34.307
chr4	122777823	122778223	80.6214
chr4	123832357	123832757	48.0298
chr4	123986384	123986784	96.0596
chr4	128529092	128529492	37.7377
chr4	128573763	128574163	53.1758
chr4	140071693	140072093	54.8912
chr4	142817469	142817869	51.4605
chr4	145735236	145735636	61.7526
chr4	156614991	156615391	53.1758
chr4	158810341	158810741	24.0149
chr4	158873918	158874318	66.8986
chr4	168604525	168604925	32.5916
chr5	14190281	14190681	39.453
chr5	14265572	14265972	61.7526
chr5	14901020	14901420	34.307
chr5	16957776	16958176	37.7377
chr5	17180955	17181355	54.8912
chr5	33120676	33121076	46.3144
chr5	37771662	37772062	61.7526
chr5	40552179	40552579	39.453
chr5	41527083	41527483	48.0298
chr5	53362581	53362981	60.0372
chr5	55897913	55898313	53.1758
chr5	57435785	57436185	46.3144
chr5	65041273	65041673	60.0372
chr5	65127542	65127942	41.1684
chr5	65190274	65190674	61.7526
chr5	65198714	65199114	36.0223
chr5	73321805	73322205	34.307
chr5	83925235	83925635	36.0223
chr5	109743894	109744294	54.8912
chr5	120614488	120614888	36.0223
chr5	125134613	125135013	36.0223
chr5	126354320	126354720	48.0298
chr5	143033856	143034256	39.453
chr5	144072578	144072978	44.5991
chr5	151740031	151740431	53.1758
chr5	157384960	157385360	66.8986
chr5	158702116	158702516	46.3144
chr5	169350699	169351099	51.4605
chr5	169648667	169649067	58.3219
chr5	169696087	169696487	63.4679
chr5	179265560	179265960	36.0223
chr6	1701775	1702175	75.4754
chr6	3522848	3523248	30.8763
chr6	3825897	3826297	44.5991
chr6	7528615	7529015	84.0521
chr6	11271707	11272107	17.1535
chr6	11609429	11609829	63.4679
chr6	16741071	16741471	42.8837
chr6	18022844	18023244	18.8688
chr6	25172815	25173215	36.0223
chr6	36917445	36917845	75.4754
chr6	36938483	36938883	12.0074
chr6	37144290	37144690	63.4679
chr6	74606715	74607115	51.4605
chr6	90218249	90218649	34.307
chr6	100269215	100269615	25.7302
chr6	105596299	105596699	72.0447
chr6	113120639	113121039	63.4679
chr6	121520776	121521176	70.3293
chr6	131951280	131951680	97.7749
chr6	132084750	132085150	37.7377
chr6	132147474	132147874	25.7302
chr6	132153182	132153582	65.1833
chr6	134422638	134423038	84.0521
chr6	134909079	134909479	53.1758
chr6	139708906	139709306	65.1833
chr6	140061979	140062379	60.0372
chr6	140537745	140538145	44.5991
chr6	147170246	147170646	51.4605
chr6	151041172	151041572	53.1758
chr7	5591538	5591938	46.3144
chr7	17276118	17276518	77.1907
chr7	22781357	22781757	37.7377
chr7	23093460	23093860	44.5991
chr7	40437613	40438013	34.307
chr7	41027376	41027776	63.4679
chr7	43535764	43536164	48.0298
chr7	46145391	46145791	46.3144
chr7	55308176	55308576	42.8837
chr7	73894803	73895203	48.0298
chr7	74279565	74279965	30.8763
chr7	90579114	90579514	58.3219
chr7	93327005	93327405	58.3219
chr7	101117371	101117771	41.1684
chr7	102875807	102876207	58.3219
chr7	105198115	105198515	48.0298
chr7	105454349	105454749	44.5991
chr7	106718239	106718639	49.7451
chr7	116801056	116801456	70.3293
chr7	117230381	117230781	51.4605
chr7	128756082	128756482	27.4456
chr7	130913167	130913567	56.6065
chr7	134779283	134779683	60.0372
chr7	137667555	137667955	46.3144
chr7	137682616	137683016	63.4679
chr8	13265393	13265793	39.453
chr8	32731651	32732051	29.1609
chr8	37142834	37143234	46.3144
chr8	38660048	38660448	84.0521
chr8	47512451	47512851	65.1833
chr8	53945004	53945404	56.6065
chr8	93880265	93880665	56.6065
chr8	103344679	103345079	73.76
chr8	103348368	103348768	65.1833
chr8	116517371	116517771	48.0298
chr8	116658394	116658794	51.4605
chr8	118011340	118011740	39.453
chr8	118256815	118257215	29.1609
chr8	128127760	128128160	48.0298
chr8	128176602	128177002	82.3368
chr8	139991139	139991539	51.4605
chr9	2810065	2810465	30.8763
chr9	4137206	4137606	60.0372
chr9	16705056	16705456	48.0298
chr9	22084578	22084978	42.8837
chr9	33290750	33291150	22.2995
chr9	33506663	33507063	56.6065
chr9	33946781	33947181	66.8986
chr9	35518182	35518582	20.5842
chr9	36102316	36102716	51.4605
chr9	78383161	78383561	58.3219
chr9	80028444	80028844	51.4605
chr9	80061870	80062270	82.3368
chr9	83885479	83885879	41.1684
chr9	94922284	94922684	65.1833
chr9	98488537	98488937	39.453
chr9	99019806	99020206	17.1535
chr9	107251683	107252083	25.7302
chr9	108034519	108034919	13.7228
chr9	112041647	112042047	80.6214
chr9	115250593	115250993	70.3293
chr9	115691006	115691406	44.5991
chr9	115944444	115944844	70.3293
chr9	119963751	119964151	58.3219
chr9	120403164	120403564	42.8837
chr9	122303820	122304220	51.4605
chr9	127388332	127388732	36.0223
chr9	134602541	134602941	61.7526
chrX	11064851	11065251	30.8763
chrX	40845584	40845984	41.1684
chrY	7461865	7462265	39.453
chrY	12552672	12553072	27.4456

## Sheet: Table S9
Table S9. TGF-stimulated genome occupancy of TAZ
Chromatin	Start	End	Peak score
chr1	1360575	1360975	81.966
chr1	3543321	3543721	84.488
chr1	8343352	8343752	75.6609
chr1	8626449	8626849	133.668
chr1	9766773	9767173	113.491
chr1	19398340	19398740	127.363
chr1	22388968	22389368	88.2711
chr1	23194305	23194705	81.966
chr1	23196910	23197310	94.5762
chr1	27118872	27119272	74.3999
chr1	32133425	32133825	80.705
chr1	32703461	32703861	102.142
chr1	43472418	43472818	76.9219
chr1	44327853	44328253	105.925
chr1	51661041	51661441	97.0982
chr1	53146138	53146538	85.7491
chr1	54934871	54935271	74.3999
chr1	58848799	58849199	85.7491
chr1	62325188	62325588	52.9627
chr1	63920491	63920891	84.488
chr1	72284722	72285122	68.0948
chr1	85328940	85329340	66.8338
chr1	85578387	85578787	55.4847
chr1	85580456	85580856	70.6169
chr1	85607222	85607622	124.841
chr1	87956002	87956402	103.403
chr1	92804817	92805217	71.8779
chr1	94020741	94021141	73.1389
chr1	94658113	94658513	70.6169
chr1	98086733	98087133	92.0541
chr1	109197310	109197710	109.708
chr1	115135105	115135505	81.966
chr1	115179503	115179903	102.142
chr1	150192001	150192401	71.8779
chr1	150568167	150568567	95.8372
chr1	157090356	157090756	75.6609
chr1	158019502	158019902	61.7898
chr1	161421952	161422352	65.5728
chr1	165895310	165895710	58.0067
chr1	165898815	165899215	160.149
chr1	169486092	169486492	83.227
chr1	172903556	172903956	55.4847
chr1	172909469	172909869	55.4847
chr1	183270739	183271139	92.0541
chr1	185453824	185454224	61.7898
chr1	186188109	186188509	68.0948
chr1	202589240	202589640	78.183
chr1	205889745	205890145	31.5254
chr1	210439163	210439563	223.2
chr1	210597973	210598373	105.925
chr1	214551693	214552093	89.5321
chr1	218496557	218496957	102.142
chr1	220957185	220957585	65.5728
chr1	220962112	220962512	65.5728
chr1	230084624	230085024	90.7931
chr1	234772332	234772732	95.8372
chr1	234987345	234987745	45.3966
chr1	235011824	235012224	124.841
chr1	235018167	235018567	108.447
chr1	245874957	245875357	95.8372
chr10	6202664	6203064	54.2237
chr10	9763000	9763400	98.3592
chr10	13746595	13746995	66.8338
chr10	13961062	13961462	61.7898
chr10	27621478	27621878	44.1355
chr10	31075471	31075871	105.925
chr10	32958187	32958587	88.2711
chr10	36450276	36450676	155.105
chr10	43892065	43892465	54.2237
chr10	44569516	44569916	110.969
chr10	49552150	49552550	74.3999
chr10	58856522	58856922	56.7457
chr10	60414808	60415208	60.5287
chr10	62577920	62578320	100.881
chr10	62582911	62583311	118.535
chr10	70664745	70665145	84.488
chr10	76583585	76583985	81.966
chr10	93288942	93289342	71.8779
chr10	96814308	96814708	30.2644
chr10	102776960	102777360	64.3118
chr10	103045032	103045432	139.973
chr10	103677035	103677435	199.24
chr10	109977489	109977889	88.2711
chr10	126243908	126244308	95.8372
chr10	126398022	126398422	60.5287
chr11	8719297	8719697	126.102
chr11	9906022	9906422	83.227
chr11	12076413	12076813	93.3151
chr11	12080158	12080558	92.0541
chr11	12200865	12201265	168.976
chr11	12287724	12288124	85.7491
chr11	12674265	12674665	49.1796
chr11	14422342	14422742	110.969
chr11	19596087	19596487	63.0508
chr11	29173616	29174016	220.678
chr11	36149698	36150098	85.7491
chr11	36431731	36432131	52.9627
chr11	36455745	36456145	134.929
chr11	36475191	36475591	107.186
chr11	66996876	66997276	112.23
chr11	68013177	68013577	51.7016
chr11	69420547	69420947	42.8745
chr11	69497234	69497634	138.712
chr11	69636473	69636873	47.9186
chr11	71299303	71299703	76.9219
chr11	73309094	73309494	113.491
chr11	73414973	73415373	95.8372
chr11	86524129	86524529	89.5321
chr11	89495967	89496367	89.5321
chr11	114295039	114295439	122.319
chr11	117199007	117199407	103.403
chr11	119417666	119418066	70.6169
chr11	121829143	121829543	132.407
chr11	122189219	122189619	78.183
chr11	125263351	125263751	138.712
chr11	130403309	130403709	76.9219
chr11	132064999	132065399	165.193
chr11	132072101	132072501	93.3151
chr12	1457948	1458348	90.7931
chr12	2264888	2265288	79.444
chr12	2268999	2269399	75.6609
chr12	2959215	2959615	55.4847
chr12	6167588	6167988	90.7931
chr12	10304055	10304455	47.9186
chr12	12266952	12267352	89.5321
chr12	27899321	27899721	119.796
chr12	28900033	28900433	60.5287
chr12	46786663	46787063	87.0101
chr12	47095789	47096189	98.3592
chr12	47820574	47820974	85.7491
chr12	51349059	51349459	75.6609
chr12	53770279	53770679	74.3999
chr12	53844988	53845388	73.1389
chr12	54222568	54222968	97.0982
chr12	65536881	65537281	99.6202
chr12	65695522	65695922	108.447
chr12	66036342	66036742	47.9186
chr12	67534662	67535062	64.3118
chr12	67828045	67828445	89.5321
chr12	79547206	79547606	83.227
chr12	98418645	98419045	83.227
chr12	101925360	101925760	121.057
chr12	101936469	101936869	65.5728
chr12	106030634	106031034	146.278
chr12	108838437	108838837	65.5728
chr12	115155832	115156232	78.183
chr12	116381880	116382280	124.841
chr12	124385223	124385623	69.3559
chr13	21972289	21972689	66.8338
chr13	29861801	29862201	123.58
chr13	30142400	30142800	88.2711
chr13	30743546	30743946	81.966
chr13	32211848	32212248	69.3559
chr13	33251167	33251567	83.227
chr13	37446479	37446879	95.8372
chr13	40446368	40446768	58.0067
chr13	40504030	40504430	76.9219
chr13	49313919	49314319	121.057
chr13	49858479	49858879	59.2677
chr13	85497633	85498033	58.0067
chr13	101307269	101307669	157.627
chr13	110012209	110012609	61.7898
chr13	110348003	110348403	107.186
chr13	113897194	113897594	160.149
chr14	25111319	25111719	61.7898
chr14	42140926	42141326	64.3118
chr14	49987231	49987631	66.8338
chr14	51368645	51369045	70.6169
chr14	51396310	51396710	71.8779
chr14	51442513	51442913	84.488
chr14	51539633	51540033	79.444
chr14	51554361	51554761	129.885
chr14	51597517	51597917	80.705
chr14	52457923	52458323	87.0101
chr14	53010953	53011353	89.5321
chr14	54002656	54003056	88.2711
chr14	61553680	61554080	92.0541
chr14	61926046	61926446	89.5321
chr14	64758629	64759029	69.3559
chr14	72643264	72643664	98.3592
chr14	72665279	72665679	95.8372
chr14	74571853	74572253	186.63
chr14	74619668	74620068	160.149
chr14	77306696	77307096	90.7931
chr14	77638730	77639130	121.057
chr14	89813747	89814147	89.5321
chr14	101444039	101444439	84.488
chr15	25830962	25831362	166.454
chr15	25883855	25884255	102.142
chr15	34056243	34056643	55.4847
chr15	38894352	38894752	88.2711
chr15	38996046	38996446	78.183
chr15	39196002	39196402	113.491
chr15	48412253	48412653	156.366
chr15	48427961	48428361	107.186
chr15	55907806	55908206	87.0101
chr15	58469953	58470353	71.8779
chr15	62896969	62897369	118.535
chr15	63108027	63108427	132.407
chr15	66883396	66883796	147.539
chr15	68543206	68543606	74.3999
chr15	73930410	73930810	63.0508
chr15	73941006	73941406	75.6609
chr15	77144615	77145015	64.3118
chr15	81189726	81190126	147.539
chr15	85333434	85333834	100.881
chr15	96047498	96047898	79.444
chr15	98889867	98890267	88.2711
chr16	2835737	2836137	75.6609
chr16	3020819	3021219	87.0101
chr16	17515773	17516173	126.102
chr16	31064885	31065285	70.6169
chr16	55499921	55500321	113.491
chr16	65121910	65122310	85.7491
chr16	68237525	68237925	117.274
chr16	75245108	75245508	80.705
chr16	86951921	86952321	69.3559
chr16	88304286	88304686	92.0541
chr16	88307191	88307591	127.363
chr16	88332055	88332455	110.969
chr17	694197	694597	95.8372
chr17	933495	933895	65.5728
chr17	1488040	1488440	78.183
chr17	5516196	5516596	83.227
chr17	7351602	7352002	122.319
chr17	7841503	7841903	109.708
chr17	16281370	16281770	64.3118
chr17	16286272	16286672	70.6169
chr17	16524816	16525216	61.7898
chr17	31593845	31594245	94.5762
chr17	40521481	40521881	78.183
chr17	42421623	42422023	70.6169
chr17	50178166	50178566	133.668
chr17	50210359	50210759	81.966
chr17	50266298	50266698	66.8338
chr17	59756390	59756790	162.671
chr17	64679668	64680068	139.973
chr17	64707137	64707537	110.969
chr17	81566601	81567001	92.0541
chr18	3688623	3689023	89.5321
chr18	23183434	23183834	76.9219
chr18	25650212	25650612	81.966
chr18	29154772	29155172	68.0948
chr18	45324565	45324965	110.969
chr18	48629996	48630396	97.0982
chr18	48930126	48930526	65.5728
chr18	48942561	48942961	127.363
chr18	48998121	48998521	114.752
chr18	49052917	49053317	79.444
chr18	55833579	55833979	136.19
chr18	58579479	58579879	93.3151
chr18	59718136	59718536	69.3559
chr18	70384231	70384631	104.664
chr18	76459871	76460271	116.013
chr18	79791461	79791861	39.0915
chr19	677149	677549	64.3118
chr19	1028464	1028864	88.2711
chr19	2462988	2463388	177.803
chr19	2479116	2479516	78.183
chr19	2494108	2494508	73.1389
chr19	2540699	2541099	134.929
chr19	2611038	2611438	168.976
chr19	3968617	3969017	88.2711
chr19	7479397	7479797	88.2711
chr19	12783955	12784355	94.5762
chr19	13851170	13851570	98.3592
chr19	31127542	31127942	118.535
chr19	34481499	34481899	132.407
chr19	43078344	43078744	52.9627
chr19	45455771	45456171	113.491
chr2	1731559	1731959	87.0101
chr2	1817346	1817746	70.6169
chr2	8003673	8004073	69.3559
chr2	9234760	9235160	80.705
chr2	12857308	12857708	41.6135
chr2	17934722	17935122	79.444
chr2	18299467	18299867	94.5762
chr2	20166540	20166940	88.2711
chr2	20584469	20584869	68.0948
chr2	27799202	27799602	98.3592
chr2	36486557	36486957	74.3999
chr2	37768506	37768906	69.3559
chr2	47034120	47034520	80.705
chr2	47199104	47199504	219.417
chr2	55992459	55992859	131.146
chr2	64654181	64654581	84.488
chr2	66839917	66840317	88.2711
chr2	84493512	84493912	64.3118
chr2	85998126	85998526	51.7016
chr2	99698258	99698658	87.0101
chr2	100011189	100011589	40.3525
chr2	100742380	100742780	113.491
chr2	105404093	105404493	73.1389
chr2	109487174	109487574	163.932
chr2	121721915	121722315	65.5728
chr2	132416382	132416782	112.23
chr2	133817979	133818379	79.444
chr2	160836733	160837133	104.664
chr2	163266827	163267227	40.3525
chr2	181371863	181372263	54.2237
chr2	204550670	204551070	71.8779
chr2	207239285	207239685	98.3592
chr2	207258537	207258937	116.013
chr2	207334668	207335068	128.624
chr2	213995327	213995727	87.0101
chr2	215460680	215461080	114.752
chr2	215528532	215528932	136.19
chr2	215660779	215661179	97.0982
chr2	217622173	217622573	131.146
chr2	217934268	217934668	74.3999
chr2	217935268	217935668	79.444
chr2	224102154	224102554	177.803
chr2	233487085	233487485	83.227
chr2	234981411	234981811	70.6169
chr2	236769898	236770298	95.8372
chr2	237432560	237432960	94.5762
chr2	237500786	237501186	75.6609
chr2	237905165	237905565	87.0101
chr2	240370137	240370537	61.7898
chr20	1809158	1809558	80.705
chr20	2237046	2237446	64.3118
chr20	11207816	11208216	83.227
chr20	38109955	38110355	105.925
chr20	38217673	38218073	89.5321
chr20	45337743	45338143	131.146
chr20	50980179	50980579	119.796
chr20	58017365	58017765	76.9219
chr20	58046974	58047374	94.5762
chr20	58623862	58624262	83.227
chr21	25370050	25370450	65.5728
chr21	28421669	28422069	66.8338
chr21	29130225	29130625	116.013
chr21	35217613	35218013	58.0067
chr21	37339048	37339448	61.7898
chr21	42040567	42040967	186.63
chr21	42047730	42048130	93.3151
chr22	19881156	19881556	64.3118
chr22	21037723	21038123	83.227
chr22	25759925	25760325	45.3966
chr22	27239175	27239575	51.7016
chr22	28116408	28116808	87.0101
chr22	29622084	29622484	141.234
chr22	30206887	30207287	147.539
chr22	36465418	36465818	81.966
chr22	40498473	40498873	100.881
chr22	41290667	41291067	81.966
chr22	44363472	44363872	75.6609
chr3	4978705	4979105	59.2677
chr3	5023233	5023633	83.227
chr3	8483246	8483646	80.705
chr3	11600415	11600815	122.319
chr3	15325269	15325669	83.227
chr3	21718129	21718529	63.0508
chr3	30511541	30511941	97.0982
chr3	30659309	30659709	88.2711
chr3	31004115	31004515	58.0067
chr3	42654677	42655077	51.7016
chr3	54756259	54756659	83.227
chr3	55191946	55192346	76.9219
chr3	59427108	59427508	109.708
chr3	71511115	71511515	110.969
chr3	72907805	72908205	73.1389
chr3	100002822	100003222	117.274
chr3	111735271	111735671	64.3118
chr3	112653538	112653938	105.925
chr3	115790761	115791161	80.705
chr3	123750703	123751103	73.1389
chr3	129612009	129612409	110.969
chr3	132135967	132136367	66.8338
chr3	132255098	132255498	83.227
chr3	134374293	134374693	78.183
chr3	134427421	134427821	99.6202
chr3	138390302	138390702	66.8338
chr3	141367189	141367589	69.3559
chr3	158725392	158725792	117.274
chr3	159765277	159765677	64.3118
chr3	187352472	187352872	59.2677
chr3	188627691	188628091	55.4847
chr3	194572295	194572695	88.2711
chr4	19130801	19131201	76.9219
chr4	26326792	26327192	113.491
chr4	53586122	53586522	75.6609
chr4	54082195	54082595	95.8372
chr4	76768026	76768426	129.885
chr4	76987249	76987649	93.3151
chr4	77021622	77022022	61.7898
chr4	77172372	77172772	68.0948
chr4	101357048	101357448	73.1389
chr4	108361047	108361447	59.2677
chr4	111027601	111028001	55.4847
chr4	122783320	122783720	65.5728
chr4	128323014	128323414	70.6169
chr4	128573747	128574147	84.488
chr4	140071733	140072133	105.925
chr4	145735261	145735661	108.447
chr4	156476271	156476671	121.057
chr4	156614989	156615389	117.274
chr4	156977412	156977812	97.0982
chr4	158810348	158810748	127.363
chr4	158873844	158874244	114.752
chr4	168584428	168584828	64.3118
chr5	14035932	14036332	123.58
chr5	14208107	14208507	131.146
chr5	17180971	17181371	121.057
chr5	33049813	33050213	61.7898
chr5	37771734	37772134	147.539
chr5	40552219	40552619	81.966
chr5	41527092	41527492	71.8779
chr5	54329963	54330363	114.752
chr5	54415801	54416201	71.8779
chr5	55897900	55898300	128.624
chr5	57435684	57436084	87.0101
chr5	65190289	65190689	116.013
chr5	65198764	65199164	116.013
chr5	73311487	73311887	71.8779
chr5	76790738	76791138	124.841
chr5	78806590	78806990	65.5728
chr5	96255070	96255470	134.929
chr5	111997681	111998081	102.142
chr5	136006689	136007089	99.6202
chr5	136058327	136058727	112.23
chr5	137470521	137470921	65.5728
chr5	139696871	139697271	70.6169
chr5	140725951	140726351	60.5287
chr5	142644965	142645365	100.881
chr5	143536420	143536820	87.0101
chr5	143554204	143554604	95.8372
chr5	149002124	149002524	84.488
chr5	150469589	150469989	68.0948
chr5	150637545	150637945	79.444
chr5	151699167	151699567	80.705
chr5	151739990	151740390	78.183
chr5	157384945	157385345	98.3592
chr5	158384976	158385376	84.488
chr5	158702117	158702517	74.3999
chr5	169350730	169351130	109.708
chr5	169648648	169649048	104.664
chr5	169696026	169696426	119.796
chr6	1701853	1702253	85.7491
chr6	3825941	3826341	105.925
chr6	3929243	3929643	95.8372
chr6	11207179	11207579	92.0541
chr6	11271683	11272083	88.2711
chr6	11277187	11277587	30.2644
chr6	11609411	11609811	75.6609
chr6	14477152	14477552	90.7931
chr6	25172824	25173224	87.0101
chr6	28212829	28213229	93.3151
chr6	37144270	37144670	112.23
chr6	37239952	37240352	87.0101
chr6	37246127	37246527	94.5762
chr6	53189594	53189994	61.7898
chr6	81895420	81895820	70.6169
chr6	90218238	90218638	95.8372
chr6	105587399	105587799	60.5287
chr6	105596359	105596759	63.0508
chr6	113120537	113120937	107.186
chr6	117441009	117441409	94.5762
chr6	121520804	121521204	110.969
chr6	131951293	131951693	146.278
chr6	132084735	132085135	113.491
chr6	132147453	132147853	114.752
chr6	132153181	132153581	97.0982
chr6	134422639	134423039	150.061
chr6	140061972	140062372	85.7491
chr6	140537748	140538148	80.705
chr6	145070737	145071137	78.183
chr6	151041150	151041550	112.23
chr6	155389242	155389642	59.2677
chr6	161038441	161038841	76.9219
chr7	538225	538625	66.8338
chr7	1537154	1537554	113.491
chr7	2687215	2687615	63.0508
chr7	5591525	5591925	80.705
chr7	22561223	22561623	124.841
chr7	23334581	23334981	92.0541
chr7	28805024	28805424	98.3592
chr7	41027424	41027824	102.142
chr7	41916592	41916992	69.3559
chr7	43394602	43395002	68.0948
chr7	46145349	46145749	85.7491
chr7	55308144	55308544	71.8779
chr7	73869060	73869460	92.0541
chr7	73880045	73880445	97.0982
chr7	73894819	73895219	166.454
chr7	80722804	80723204	104.664
chr7	99200995	99201395	75.6609
chr7	101100062	101100462	98.3592
chr7	101117366	101117766	117.274
chr7	101121905	101122305	97.0982
chr7	102875793	102876193	123.58
chr7	105198122	105198522	63.0508
chr7	116801055	116801455	73.1389
chr7	117230464	117230864	70.6169
chr7	130913310	130913710	85.7491
chr7	134742241	134742641	70.6169
chr7	134779284	134779684	98.3592
chr7	137667605	137668005	129.885
chr7	137682615	137683015	87.0101
chr7	151754105	151754505	95.8372
chr8	13108546	13108946	90.7931
chr8	13366713	13367113	92.0541
chr8	13574591	13574991	70.6169
chr8	17348644	17349044	75.6609
chr8	23304986	23305386	61.7898
chr8	23353882	23354282	83.227
chr8	23356149	23356549	88.2711
chr8	23751275	23751675	80.705
chr8	26641773	26642173	63.0508
chr8	37142756	37143156	93.3151
chr8	42720371	42720771	95.8372
chr8	47512444	47512844	93.3151
chr8	94035993	94036393	73.1389
chr8	95801858	95802258	81.966
chr8	102745349	102745749	116.013
chr8	103344702	103345102	118.535
chr8	103348350	103348750	104.664
chr8	118256882	118257282	126.102
chr8	122601698	122602098	69.3559
chr8	128108863	128109263	60.5287
chr8	128176619	128177019	113.491
chr9	4137172	4137572	75.6609
chr9	5509564	5509964	78.183
chr9	16705052	16705452	176.542
chr9	18490609	18491009	112.23
chr9	20297669	20298069	88.2711
chr9	22084629	22085029	94.5762
chr9	33946779	33947179	103.403
chr9	35518168	35518568	84.488
chr9	36102321	36102721	126.102
chr9	76255940	76256340	78.183
chr9	80061854	80062254	131.146
chr9	81028549	81028949	95.8372
chr9	84170591	84170991	70.6169
chr9	94166479	94166879	65.5728
chr9	94922295	94922695	129.885
chr9	98035727	98036127	26.4813
chr9	98223225	98223625	88.2711
chr9	98989575	98989975	84.488
chr9	99019831	99020231	102.142
chr9	99030094	99030494	44.1355
chr9	106892661	106893061	73.1389
chr9	112041656	112042056	139.973
chr9	115250641	115251041	83.227
chr9	115262484	115262884	110.969
chr9	116952008	116952408	69.3559
chr9	119963806	119964206	59.2677
chr9	124309645	124310045	83.227
chr9	129334233	129334633	81.966
chr9	134551943	134552343	65.5728
chr9	134602568	134602968	92.0541
chrX	39908139	39908539	36.5694
chrX	120734769	120735169	35.3084
chrX	134670235	134670635	44.1355
chrY	7461766	7462166	50.4406

## Sheet: Table S10
Table S10. Known motif analysis with TGF-stimulated SMAD2/3 occupancy sites.
motif_id	consensus	E-value	adj_p-value	log_adj_p-value	bin_location	bin_width	total_width	sites_in_bin	total_sites	p_success	p-value
SMAD3.H12CORE.0.S.B	GTCTAGACAKN	3.3e-74	2.3e-77	-176.48	0.5	149	690	312	510	0.21594	9.6e-83
FOSL1.H12CORE.0.P.B	RTGAGTCAYNV	3.4e-73	2.3e-76	-174.15	24.5	193	690	410	635	0.27971	9.8e-82
FOSL2.H12CORE.0.P.B	SRRTGAGTCAYY	7.7e-71	5.3e-74	-168.72	3.5	234	689	440	618	0.33962	2.2e-79
JUND.H12CORE.0.PM.A	DRTGAGTCAYM	1.4e-70	9.9e-74	-168.1	6	232	690	420	585	0.33623	4.1e-79
ATF3.H12CORE.0.P.B	NGRTGACTCA	3.8e-67	2.6e-70	-160.21	5	227	691	463	688	0.32851	1.1e-75
SMAD3.H12CORE.1.P.B	BCCAGACAG	1.2e-66	8.1e-70	-159.09	-0.5	177	692	421	729	0.25578	3.4e-75
JUN.H12CORE.0.P.B	GRRTGAGTCAYC	4.4e-65	3e-68	-155.47	14	217	689	396	580	0.31495	1.3e-73
JUNB.H12CORE.0.PM.A	VTGAGTCAYN	9.2e-64	6.3e-67	-152.43	6.5	228	691	469	710	0.32996	2.6e-72
SMAD5.H12CORE.0.M.C	NCGTCTRSMN	9.9e-62	6.8e-65	-147.75	23	177	691	412	727	0.25615	2.8e-70
FOSB.H12CORE.0.P.B	VTGAGTCAY	1.4e-60	9.4e-64	-145.13	8	228	692	467	718	0.32948	3.9e-69
FOS.H12CORE.0.P.B	NTGAGTCABHN	4.2e-59	2.8e-62	-141.71	6	230	690	473	729	0.33333	1.2e-67
BATF.H12CORE.1.P.B	DMTGACTCADW	5.4e-59	3.7e-62	-141.46	0	188	690	419	721	0.27246	1.6e-67
NFE2.H12CORE.1.SM.B	BVATGASTCATSVTKASKN	2.4e-57	1.6e-60	-137.67	-2	210	682	302	423	0.30792	7e-66
BATF3.H12CORE.1.P.B	NNDDATGACTCATHHH	1.4e-52	9.5e-56	-126.7	2	133	685	335	716	0.19416	4e-61
JUND.H12CORE.1.SM.B	DTGMGTCAYSN	2.1e-45	1.4e-48	-110.16	-6	198	690	393	689	0.28696	6e-54
SMAD4.H12CORE.0.P.B	TGTCTGSV	1.5e-44	1e-47	-108.2	-4	185	693	391	731	0.26696	4.3e-53
SMAD2.H12CORE.1.P.B	BCTGTCTGSC	3.7e-44	2.5e-47	-107.3	19.5	218	691	431	730	0.31548	1.1e-52
BACH2.H12CORE.0.P.B	GCTGAGTCABS	2e-43	1.4e-46	-105.62	6.5	233	690	436	705	0.33768	5.7e-52
BACH1.H12CORE.0.P.B	TGCTGAGTCATB	1.9e-37	1.3e-40	-91.83	6	233	689	358	567	0.33817	5.5e-46
BACH2.H12CORE.1.SM.B	BSATGASTCATGVTTWN	4.4e-35	3e-38	-86.4	1	194	684	189	275	0.28363	1.3e-43
NFE2.H12CORE.0.P.B	VNATGACTCAGC	8.5e-35	5.9e-38	-85.73	7	227	689	258	382	0.32946	2.5e-43
BATF3.H12CORE.0.P.B	DNTYYHRDWATGASTCAB	8e-30	5.5e-33	-74.28	-1.5	148	683	311	717	0.21669	2.4e-38
NF2L2.H12CORE.0.P.B	GCTGAGTCAYNSTGA	1.1e-29	7.3e-33	-73.99	6	228	686	396	691	0.33236	3.1e-38
NF2L2.H12CORE.1.P.B	RAWHTGCTGAGTCAT	2.8e-26	1.9e-29	-66.12	23.5	193	686	238	418	0.28134	8.2e-35
BATF.H12CORE.0.P.B	RSTYYYRWWATGASTCABH	1.3e-20	8.8e-24	-53.08	-1.5	149	682	285	701	0.21848	3.8e-29
NF2L1.H12CORE.0.P.B	RRAWYTGCTGAGTCAT	5.2e-18	3.5e-21	-47.09	16.5	236	685	200	312	0.34453	1.5e-26
ATF3.H12CORE.1.P.B	GGTGACGYRA	4.8e-17	3.3e-20	-44.86	-26	239	691	386	719	0.34588	1.4e-25
ATF3.H12CORE.2.P.B	GATGAYGYMAYM	1.1e-16	7.5e-20	-44.03	-15.5	260	689	333	560	0.37736	3.2e-25
FOSB.H12CORE.1.M.C	NRCGTCATCVN	2e-14	1.4e-17	-38.81	15	146	690	263	703	0.21159	5.9e-23
XBP1.H12CORE.1.M.B	RBGATGACGYRDCV	3e-10	2e-13	-29.23	-21	173	687	274	673	0.25182	8.6e-19
JDP2.H12CORE.0.SM.B	NVYGATGACGTCAY	3.6e-10	2.5e-13	-29.02	-26	153	687	155	359	0.22271	1.1e-18
SMAD4.H12CORE.1.P.B	STGTCTGDCACCT	6.3e-10	4.3e-13	-28.47	22.5	237	688	361	716	0.34448	1.8e-18
ATF1.H12CORE.0.P.B	RRTGACGYMA	1.4e-07	1e-10	-23.03	-16.5	242	691	342	682	0.35022	4.2e-16
SMAD2.H12CORE.0.P.B	WGTCTGDCACCY	7.8e-07	5.4e-10	-21.34	-8.5	110	689	201	729	0.15965	2.3e-15
ZSC29.H12CORE.0.P.B	GYGTCTACRCVG	6.1e-06	4.2e-09	-19.29	13	133	689	161	470	0.19303	1.8e-14
MAFK.H12CORE.1.P.B	WWYTGCTGASTCA	1.1e-05	7.2e-09	-18.75	8	262	688	366	701	0.38081	3.1e-14
HXB7.H12CORE.0.P.C	ATGATTGATGRSYY	0.00011	7.4e-08	-16.42	-2.5	222	687	310	679	0.32314	3.1e-13
MAFG.H12CORE.0.PSM.A	WWWWTGCTGACTCAGCAW	0.00058	4e-07	-14.74	8	233	683	127	222	0.34114	1.7e-12
ZN554.H12CORE.1.P.C	DGCWGAGYCA	0.0014	9.8e-07	-13.83	15.5	90	691	163	731	0.13025	4.1e-12
HAND1.H12CORE.0.P.B	RGGYCTGGHYWNYVTCA	0.0026	1.8e-06	-13.25	20.5	165	684	255	720	0.24123	7.6e-12
SMAD3.H12CORE.2.P.C	VAGGTGNCAGACAG	0.0039	2.6e-06	-12.84	-18.5	156	687	246	730	0.22707	1.1e-11
TEAD1.H12CORE.0.PSM.A	YYRCATTCCWGSV	0.0044	3e-06	-12.7	42	132	688	191	629	0.19186	1.3e-11
ZNF23.H12CORE.0.P.C	CCATGGCAGACATCACTAATCRAT	0.0065	4.4e-06	-12.32	1.5	124	677	96	271	0.18316	1.9e-11
MAFK.H12CORE.0.PS.A	RWWWHTGCTGASTCAGCA	0.0066	4.5e-06	-12.31	36	293	683	221	367	0.42899	1.9e-11
PBX1.H12CORE.0.P.B	TGATTGACRGSH	0.018	1.3e-05	-11.29	18	181	689	261	694	0.2627	5.3e-11
MAFG.H12CORE.1.PSM.A	WWWTGCTGACTHDDV	0.022	1.5e-05	-11.1	14.5	249	686	312	639	0.36297	6.4e-11
HAND2.H12CORE.0.P.B	SRSGYCTGGHYWNYVTCA	0.024	1.6e-05	-11.03	38	199	683	289	713	0.29136	6.9e-11
HAND2.H12CORE.1.P.B	SRGGYCTGGHHTBY	0.037	2.5e-05	-10.58	32	211	687	304	724	0.30713	1.1e-10
MAFK.H12CORE.2.S.B	DWDTGCTGACTN	0.068	4.7e-05	-9.98	19	259	689	320	643	0.37591	2e-10
PAX3.H12CORE.1.SM.B	RATTAGTCACGSTWN	0.14	9.8e-05	-9.23	13	186	686	138	319	0.27114	4.2e-10
GMEB1.H12CORE.0.P.C	BTGCGTSMS	0.6	0.00041	-7.8	8.5	171	692	196	540	0.24711	1.7e-09
MAF.H12CORE.0.PM.A	NVAWWBTGCTGASTCAGC	0.7	0.00048	-7.64	15	251	683	342	718	0.3675	2.1e-09
GMEB1.H12CORE.1.P.C	BKRCGTSMSYGCGY	1.2	0.00079	-7.14	-4	287	687	296	545	0.41776	3.3e-09
FOS.H12CORE.1.S.C	NRCGTCATCV	1.7	0.0012	-6.73	6.5	134	691	202	710	0.19392	5e-09
MAFA.H12CORE.1.M.C	NAWWNTGCTGACTCAGCAN	3.2	0.0022	-6.13	-40	138	682	68	174	0.20235	9.4e-09
ZNF3.H12CORE.0.P.B	ARTGTTTGTTGANTGAMTVANTG	3.9	0.0027	-5.91	-8	138	678	199	673	0.20354	1.2e-08
ZN189.H12CORE.0.P.B	CHTKCTGTTCCMBSY	4.3	0.003	-5.82	191.5	77	686	122	651	0.11224	1.3e-08
HAND1.H12CORE.1.P.B	RGGYCTGGHTT	5.6	0.0038	-5.56	-2	142	690	214	729	0.2058	1.6e-08
EGR2.H12CORE.0.PSM.A	DTGCGTGGGCGKDN	7.1	0.0049	-5.32	17.5	234	687	204	436	0.34061	2.1e-08
TEAD2.H12CORE.0.PSM.A	NCRCATTCCAHWN	8.5	0.0058	-5.14	-7	222	688	205	460	0.32267	2.5e-08
MAFB.H12CORE.0.PS.A	ADTGCTGACKYAGCAWWTTT	8.7	0.006	-5.12	13	237	681	210	442	0.34802	2.6e-08

[truncated: 8 more sheets: Table S11, Table S12, Table S13, Table S14, Table S15, Table S16, Table S17, Table S18]
